# Supplementary material for: Promoting improved utilization of laboratory testing through changes in an electronic medical record: experience at an academic medical center
Source: BMC Med Inform Decis Mak. 2015 Feb 22;15:11. doi: 10.1186/s12911-015-0137-7 (PMC4344785; doi:10.1186/s12911-015-0137-7)
Supplement: Additional file 1: — Maximum Allowable Test Frequencies and Restricted Send-outs. Spreadsheet with complete data on allowable test frequencies per single order and details on restrictions of selected send-out tests. [file 12911_2015_137_MOESM1_ESM.xlsx]

## Sheet: 1A-Test Frequencies
Additional File 1A - Allowable Maximum Frequencies of Laboratory Tests from a Single Order
Test	Laboratory Category	Maximum Frequency
ACETAMINOPHEN DRUG LEVEL	Core Laboratory Chemistry Tests	No restrictions
ADRENOCORTICOTROPIC HORMONE (ACTH)	Core Laboratory Chemistry Tests	Once
ALANINE AMINOTRANSFERASE	Core Laboratory Chemistry Tests	Every 6 hours
ALBUMIN	Core Laboratory Chemistry Tests	Once
ALKALINE PHOSPHATASE	Core Laboratory Chemistry Tests	Every 6 hours
ALPHA 1 ANTITRYPSIN	Core Laboratory Chemistry Tests	Once
ALPHA-FETOPROTEIN	Core Laboratory Chemistry Tests	Once
AMIKACIN DRUG LEVEL	Core Laboratory Chemistry Tests	No restrictions
AMMONIA, PLASMA	Core Laboratory Chemistry Tests	Daily
AMPHETAMINES-URINE SCREEN	Core Laboratory Chemistry Tests	Once
AMYLASE	Core Laboratory Chemistry Tests	Daily
AMYLASE-URINE	Core Laboratory Chemistry Tests	Once
ANGIOTENSIN-1 CONVERTING ENZYME	Core Laboratory Chemistry Tests	Once
ANTI-CYCLIC CITRULINATED PEPTIDE	Core Laboratory Chemistry Tests	Once
ASPARTATE AMINOTRANSFERASE	Core Laboratory Chemistry Tests	Every 6 hours
BASIC METABOLIC PANEL (W/ CALCIUM TOTAL)	Core Laboratory Chemistry Tests	Daily
BENZODIAZEPINES-URINE SCREEN	Core Laboratory Chemistry Tests	Once
BETA 2 MICROGLOBULIN	Core Laboratory Chemistry Tests	Once
B-HYDROXYBUTYRATE	Core Laboratory Chemistry Tests	Every 12 hours
BILIRUBIN, DIRECT	Core Laboratory Chemistry Tests	Every 6 hours
BILIRUBIN, TOTAL	Core Laboratory Chemistry Tests	Every 6 hours
BLOOD UREA NITROGEN	Core Laboratory Chemistry Tests	Every 4 hours
BLOOD UREA NITROGEN - POST	Core Laboratory Chemistry Tests	No restrictions
BLOOD UREA NITROGEN - PRE	Core Laboratory Chemistry Tests	No restrictions
C3 COMPLEMENT	Core Laboratory Chemistry Tests	Once
C4 COMPLEMENT	Core Laboratory Chemistry Tests	Once
CALCIUM	Core Laboratory Chemistry Tests	No restrictions
CALCIUM-URINE	Core Laboratory Chemistry Tests	Once
CANCER ANTIGEN 125	Core Laboratory Chemistry Tests	Once
CARBAMAZEPINE DRUG LEVEL	Core Laboratory Chemistry Tests	No restrictions
CARBOHYDRATE ANTIGEN 19-9	Core Laboratory Chemistry Tests	Once
CARCINOEMBRYONIC ANTIGEN	Core Laboratory Chemistry Tests	Once
CERULOPLASMIN	Core Laboratory Chemistry Tests	Once
CHLORIDE	Core Laboratory Chemistry Tests	No restrictions
CHLORIDE-URINE	Core Laboratory Chemistry Tests	Once
CHOLESTEROL	Core Laboratory Chemistry Tests	Once
CO2	Core Laboratory Chemistry Tests	No restrictions
COCAINE-URINE SCREEN	Core Laboratory Chemistry Tests	Once
CORTISOL, PLASMA	Core Laboratory Chemistry Tests	Once
C-PEPTIDE	Core Laboratory Chemistry Tests	Once
C-REACTIVE PROTEIN	Core Laboratory Chemistry Tests	Daily
C-REACTIVE PROTEIN, HIGHLY SENSITIVE (CARDIAC CRP)	Core Laboratory Chemistry Tests	Once
CREATINE KINASE	Core Laboratory Chemistry Tests	Every 8 hours
CREATININE	Core Laboratory Chemistry Tests	Every 4 hours
CREATININE CLEARANCE, 24 HOUR	Core Laboratory Chemistry Tests	Once
CREATININE-URINE	Core Laboratory Chemistry Tests	Once
CYCLOSPORINE DRUG LEVEL	Core Laboratory Chemistry Tests	No restrictions
CYSTATIN C	Core Laboratory Chemistry Tests	Once
CYTOMEGALOVIRUS (CMV) ANTIBODY, IGG	Core Laboratory Chemistry Tests	Once
CYTOMEGALOVIRUS (CMV) ANTIBODY, IGM	Core Laboratory Chemistry Tests	Once
D-DIMER	Core Laboratory Chemistry Tests	Once
DEHYDROEPIANDROSTERONE SULFATE	Core Laboratory Chemistry Tests	Once
DIGOXIN DRUG LEVEL	Core Laboratory Chemistry Tests	No restrictions
DRUGS OF ABUSE - URINE	Core Laboratory Chemistry Tests	Once
DRUGS OF ABUSE-URINE + CONFIRM	Core Laboratory Chemistry Tests	Once
ELECTROLYTE PANEL	Core Laboratory Chemistry Tests	Daily
ESTRADIOL	Core Laboratory Chemistry Tests	Once
ETHANOL VOLATILE PANEL	Core Laboratory Chemistry Tests	Once
ETHANOL, PLASMA	Core Laboratory Chemistry Tests	Daily
ETHANOL, URINE	Core Laboratory Chemistry Tests	Once
ETHYLENE GLYCOL, PLASMA (BY IMMUNOASSAY)	Core Laboratory Chemistry Tests	Daily
EVEROLIMUS DRUG LEVEL	Core Laboratory Chemistry Tests	Once
FERRITIN	Core Laboratory Chemistry Tests	Once
FOLATE	Core Laboratory Chemistry Tests	Once
FSH,FOLLICLE STIMULATING HORMONE	Core Laboratory Chemistry Tests	Once
GAMMA GLUTAMYLTRANSPEPTIDASE	Core Laboratory Chemistry Tests	Every 6 hours
GENTAMICIN DRUG LEVEL	Core Laboratory Chemistry Tests	No restrictions
GLUCOSE	Core Laboratory Chemistry Tests	No restrictions
GLUCOSE - 2 HR PP	Core Laboratory Chemistry Tests	Once
GLUCOSE, 1 HOUR, GLUCOSE TOLERANCE TEST	Core Laboratory Chemistry Tests	Once
GLUCOSE, 1.5 HOUR, GLUCOSE TOLERANCE TEST	Core Laboratory Chemistry Tests	Once
GLUCOSE, 2 HOUR, GLUCOSE TOLERANCE TEST	Core Laboratory Chemistry Tests	Once
GLUCOSE, 3 HOUR, GLUCOSE TOLERANCE TEST	Core Laboratory Chemistry Tests	Once
GLUCOSE, 4 HOUR, GLUCOSE TOLERANCE TEST	Core Laboratory Chemistry Tests	Once
GLUCOSE, 5 HOUR, GLUCOSE TOLERANCE TEST	Core Laboratory Chemistry Tests	Once
GLUCOSE, FASTING, GLUCOSE TOLERANCE TEST	Core Laboratory Chemistry Tests	Once
GLUCOSE, O.5 HOUR, GLUCOSE TOLERANCE TEST	Core Laboratory Chemistry Tests	Once
GLUCOSE-URINE 24 HR	Core Laboratory Chemistry Tests	Once
GLUCOSE-URINE,RANDOM	Core Laboratory Chemistry Tests	Once
GROWTH HORMONE	Core Laboratory Chemistry Tests	Once
HAPTOGLOBIN	Core Laboratory Chemistry Tests	Once
HCG, QUANT-SERUM, HUM CHOR GON	Core Laboratory Chemistry Tests	Once
HELICOBACTER PYLORI ANTIBODY, IGG	Core Laboratory Chemistry Tests	Once
HEMOGLOBIN A1C	Core Laboratory Chemistry Tests	Once
HEMOGLOBIN, PLASMA	Core Laboratory Chemistry Tests	Once
HEMOSIDERIN-URINE	Core Laboratory Chemistry Tests	Once
HEPATITIS A ANTIBODY (G & M)	Core Laboratory Chemistry Tests	Once
HEPATITIS A ANTIBODY-IGM	Core Laboratory Chemistry Tests	Once
HEPATITIS B CORE ANTIBODY(G&M)	Core Laboratory Chemistry Tests	Once
HEPATITIS B CORE ANTIBODY-IGM	Core Laboratory Chemistry Tests	Once
HEPATITIS B SURFACE ANTIBODY	Core Laboratory Chemistry Tests	Once
HEPATITIS B SURFACE ANTIGEN	Core Laboratory Chemistry Tests	Once
HEPATITIS C ANTIBODY	Core Laboratory Chemistry Tests	Once
HIGH DENSITY LIPOPROTEIN CHOLESTEROL	Core Laboratory Chemistry Tests	Once
HIV ANTIGEN/ANTIBODY COMBO	Core Laboratory Chemistry Tests	Once
HOMOCYSTEINE	Core Laboratory Chemistry Tests	Once
IGA	Core Laboratory Chemistry Tests	Once
IGE	Core Laboratory Chemistry Tests	Once
IGG	Core Laboratory Chemistry Tests	Once
IGM	Core Laboratory Chemistry Tests	Once
INSULIN, TOTAL	Core Laboratory Chemistry Tests	Every 1 hour
IRON	Core Laboratory Chemistry Tests	Once
KAPPA-LAMBDA QUANT FREE LIGHT CHAIN RATIO, BLOOD	Core Laboratory Chemistry Tests	Every 72 hours
KEPPRA (LEVETIRACETAM) DRUG LEVEL	Core Laboratory Chemistry Tests	Once
LACTIC ACID DEHYDROGENASE	Core Laboratory Chemistry Tests	Every 4 hours
LAMOTRIGINE (LAMICTAL) DRUG LEVEL	Core Laboratory Chemistry Tests	Once
LDL CHOLESTEROL MEASURED	Core Laboratory Chemistry Tests	Once
LEAD, BLOOD (BY LEADCARE II)	Core Laboratory Chemistry Tests	Once
LH,LUTEINIZING HORMONE	Core Laboratory Chemistry Tests	Once
LIDOCAINE DRUG LEVEL	Core Laboratory Chemistry Tests	No restrictions
LIPASE	Core Laboratory Chemistry Tests	Daily
LIPID PANEL	Core Laboratory Chemistry Tests	Once
LITHIUM DRUG LEVEL	Core Laboratory Chemistry Tests	No restrictions
LYME DISEASE ANTIBODY, IGG/IGM	Core Laboratory Chemistry Tests	Once
MACROPROLACTIN CHECK	Core Laboratory Chemistry Tests	Once
MAGNESIUM	Core Laboratory Chemistry Tests	Every 8 hours
MAGNESIUM-URINE	Core Laboratory Chemistry Tests	Once
METHOTREXATE DRUG LEVEL	Core Laboratory Chemistry Tests	No restrictions
MICROALBUMIN, URINE	Core Laboratory Chemistry Tests	Daily
MYOGLOBIN	Core Laboratory Chemistry Tests	Once
NT-PROBNP	Core Laboratory Chemistry Tests	Daily
OPIATES-URINE SCREEN	Core Laboratory Chemistry Tests	Once
OSMOLALITY, PLASMA	Core Laboratory Chemistry Tests	Every 4 hours
OSMOLALITY-URINE	Core Laboratory Chemistry Tests	No restrictions
OXYCODONE-URINE SCREEN	Core Laboratory Chemistry Tests	Once
PARATHYROID HORMONE	Core Laboratory Chemistry Tests	Once
PENTOBARBITAL DRUG LEVEL	Core Laboratory Chemistry Tests	Daily
PHENOBARBITAL DRUG LEVEL	Core Laboratory Chemistry Tests	No restrictions
PHENYTOIN DRUG LEVEL	Core Laboratory Chemistry Tests	No restrictions
PHENYTOIN FREE DRUG LEVEL	Core Laboratory Chemistry Tests	No restrictions
PHOSPHATIDYLGLYCEROL	Core Laboratory Chemistry Tests	Once
PHOSPHORUS	Core Laboratory Chemistry Tests	Daily
PHOSPHORUS-URINE	Core Laboratory Chemistry Tests	Once
PORPHOBILINOGEN SCREEN URINE	Core Laboratory Chemistry Tests	Once
POTASSIUM	Core Laboratory Chemistry Tests	No restrictions
POTASSIUM-URINE	Core Laboratory Chemistry Tests	Once
PREALBUMIN	Core Laboratory Chemistry Tests	Every 72 hours
PREGNANCY SCREEN, QUALITATIVE, URINE	Core Laboratory Chemistry Tests	Once
PROGESTERONE	Core Laboratory Chemistry Tests	Once
PROLACTIN	Core Laboratory Chemistry Tests	Once
PROSTATE SPECIFIC ANTIGEN (PSA), FREE (UNBOUND)	Core Laboratory Chemistry Tests	Once
PROSTATE SPECIFIC ANTIGEN (PSA), TOTAL DIAGNOSTIC	Core Laboratory Chemistry Tests	Once
PROSTATE SPECIFIC ANTIGEN (PSA), TOTAL, SCREENING	Core Laboratory Chemistry Tests	Once
PROTEIN-URINE 24 HR	Core Laboratory Chemistry Tests	Once
PROTEIN-URINE, ELECTROPHORESIS-TIMED	Core Laboratory Chemistry Tests	Once
PROTEIN-URINE,ELECTROPHORESIS-RAND	Core Laboratory Chemistry Tests	Once per week
PROTEIN-URINE,RANDOM	Core Laboratory Chemistry Tests	No restrictions
REDUCING SUBSTANCES-URINE	Core Laboratory Chemistry Tests	Once
RHEUMATOID FACTOR	Core Laboratory Chemistry Tests	Once
RUBELLA ANTIBODY, IGG	Core Laboratory Chemistry Tests	Once
SALICYLATE DRUG LEVEL	Core Laboratory Chemistry Tests	No restrictions
SIROLIMUS DRUG LEVEL	Core Laboratory Chemistry Tests	No restrictions
SODIUM	Core Laboratory Chemistry Tests	No restrictions
SODIUM-URINE	Core Laboratory Chemistry Tests	Once
SOLUBLE TRANSFERRIN RECEPTOR	Core Laboratory Chemistry Tests	Once
SPECIFIC GRAVITY, URINE	Core Laboratory Chemistry Tests	Once
SPECIMEN STORAGE	Core Laboratory Chemistry Tests	Once
TACROLIMUS DRUG LEVEL	Core Laboratory Chemistry Tests	No restrictions
TESTOSTERONE, FREE & TOTAL, ADULT	Core Laboratory Chemistry Tests	Once
TESTOSTERONE-TOTAL	Core Laboratory Chemistry Tests	Once
THC-URINE SCREEN	Core Laboratory Chemistry Tests	Once
THC-URINE SCREEN + REFLEXED CONFIRMATION	Core Laboratory Chemistry Tests	Once
THEOPHYLLINE DRUG LEVEL	Core Laboratory Chemistry Tests	No restrictions
THYROGLOBULIN AUTOANTIBODIES	Core Laboratory Chemistry Tests	Once
THYROID PEROXIDASE ANTIBODY	Core Laboratory Chemistry Tests	Once
THYROID STIMULATING HORMONE	Core Laboratory Chemistry Tests	Once
THYROID STIMULATING HORMONE (TSH), WITH REFLEX FREE T-4	Core Laboratory Chemistry Tests	Once
THYROXINE	Core Laboratory Chemistry Tests	Once
THYROXINE - FREE	Core Laboratory Chemistry Tests	Daily
TOBRAMYCIN DRUG LEVEL	Core Laboratory Chemistry Tests	No restrictions
TOTAL PROTEIN	Core Laboratory Chemistry Tests	No restrictions
TRIGLYCERIDES	Core Laboratory Chemistry Tests	Once
TRIIODOTHYRONINE	Core Laboratory Chemistry Tests	Once
TRIIODOTHYRONINE - FREE	Core Laboratory Chemistry Tests	Once
TROPONIN T	Core Laboratory Chemistry Tests	No restrictions
UREA NITROGEN-URINE	Core Laboratory Chemistry Tests	Once
URIC ACID	Core Laboratory Chemistry Tests	Every 8 hours
URIC ACID-URINE	Core Laboratory Chemistry Tests	Once
URINALYSIS	Core Laboratory Chemistry Tests	Once
URINE EOSINOPHILS	Core Laboratory Chemistry Tests	Once
URINE IMMUNOFIXATION ELECTROPHORESIS	Core Laboratory Chemistry Tests	Once per week
URINE MICROSCOPIC	Core Laboratory Chemistry Tests	Once
URINE, PH	Core Laboratory Chemistry Tests	Once
VALPROIC ACID DRUG LEVEL	Core Laboratory Chemistry Tests	No restrictions
VANCOMYCIN DRUG LEVEL	Core Laboratory Chemistry Tests	No restrictions
VARICELLA ZOSTER (VZV) ANTIBODY, IGG	Core Laboratory Chemistry Tests	Once
VITAMIN B12	Core Laboratory Chemistry Tests	Once
VITAMIN B12, REFLEX	Core Laboratory Chemistry Tests	Once
VITAMIN D, 25-HYDROXY	Core Laboratory Chemistry Tests	Once
ANTITHROMBIN III ASSAY	Core Laboratory Hematology Tests	Once
AUTOMATED DIFFERENTIAL	Core Laboratory Hematology Tests	Once
BLOOD SMEAR MORPHOLOGY (DONE BY PATHOLOGIST)	Core Laboratory Hematology Tests	Once
BLOOD SMEAR MORPHOLOGY (DONE BY TECHNOLOGIST)	Core Laboratory Hematology Tests	Once
CBC (COMPLETE BLOOD COUNT)	Core Laboratory Hematology Tests	Every 6 hours
CHROMOGENIC X	Core Laboratory Hematology Tests	Once
ERYTHROCYTE SEDIMENTATION RATE	Core Laboratory Hematology Tests	Every 72 hours
FACTOR 11 ASSAY	Core Laboratory Hematology Tests	Once
FACTOR 12 ASSAY	Core Laboratory Hematology Tests	Once
FACTOR 2 ASSAY	Core Laboratory Hematology Tests	Once
FACTOR 5 ASSAY	Core Laboratory Hematology Tests	Once
FACTOR 7 ASSAY	Core Laboratory Hematology Tests	Once
FACTOR 8 ASSAY	Core Laboratory Hematology Tests	Once
FACTOR 9 ASSAY	Core Laboratory Hematology Tests	Once
FACTOR II INHIBITOR	Core Laboratory Hematology Tests	Once
FACTOR IX INHIBITOR	Core Laboratory Hematology Tests	Once
FACTOR V INHIBITOR	Core Laboratory Hematology Tests	Once
FACTOR VII INHIBITOR	Core Laboratory Hematology Tests	Once
FACTOR VIII INHIBITOR	Core Laboratory Hematology Tests	Once
FACTOR X	Core Laboratory Hematology Tests	Once
FACTOR X INHIBITOR	Core Laboratory Hematology Tests	Once
FACTOR XI INHIBITOR	Core Laboratory Hematology Tests	Once
FACTOR XII INHIBITOR	Core Laboratory Hematology Tests	Once
FACTOR XIII	Core Laboratory Hematology Tests	Once
FETAL FIBRONECTIN	Core Laboratory Hematology Tests	Once
FETAL HEMOGLOBIN, QUANTITATIVE BY HPLC	Core Laboratory Hematology Tests	Once
FIBRIN DEGRADATION PRODUCT	Core Laboratory Hematology Tests	Once
FIBRINOGEN	Core Laboratory Hematology Tests	Every 6 hours
GROUP A RAPID STREP SCREEN	Core Laboratory Hematology Tests	Once
HEMATOCRIT	Core Laboratory Hematology Tests	Every 6 hours
HEMOGLOBIN	Core Laboratory Hematology Tests	Every 6 hours
HEMOGLOBIN A2 QUANT BY HPLC	Core Laboratory Hematology Tests	Once
HEMOGLOBIN ELECTROPHORESIS BY HPLC	Core Laboratory Hematology Tests	Once
HEMOGLOBIN S, QUANTITATIVE	Core Laboratory Hematology Tests	Once
HEPARIN ASSAY	Core Laboratory Hematology Tests	Once
HEPARIN INDUCED THROMBOCYTOPENIA (HIT)	Core Laboratory Hematology Tests	Once
HEPARIN, LOW MOLECULAR WEIGHT (ANTI XA)	Core Laboratory Hematology Tests	Once
HEPARINASE THROMBOELASTOGRAPH	Core Laboratory Hematology Tests	Once
HEPZYME PROTHROMBIN TIME	Core Laboratory Hematology Tests	Once
HEPZYME PTT	Core Laboratory Hematology Tests	Once
HEPZYME THROMBIN TIME	Core Laboratory Hematology Tests	Once
HETEROPHILE ANTIBODY (MONOSPOT)	Core Laboratory Hematology Tests	Once
IMMATURE PLATELET FRACTION	Core Laboratory Hematology Tests	Once
INR (FINGERSTICK) - FAMILY CARE CENTER	Core Laboratory Hematology Tests	Once
LUPUS ANTICOAGULANT	Core Laboratory Hematology Tests	Once
MIX PROTHROMBIN TIME	Core Laboratory Hematology Tests	Once
MIX PTT PANEL	Core Laboratory Hematology Tests	Once
PLATELET AGGREGATION STUDY	Core Laboratory Hematology Tests	Once
PLATELET COUNT	Core Laboratory Hematology Tests	Every 6 hours
PLATELET FUNCTION ANALYSIS	Core Laboratory Hematology Tests	Once
PREGNANCY SCREEN, QUALITATIVE, BLOOD	Core Laboratory Hematology Tests	Once
PROTEIN C, FUNCTIONAL	Core Laboratory Hematology Tests	Once
PROTEIN S, FUNCTIONAL	Core Laboratory Hematology Tests	Once
PT/INR (PROTHROMBIN TIME/INR) VENOUS	Core Laboratory Hematology Tests	Every 6 hours
PTT (PARTIAL THROMBOPLASTIN TIME)	Core Laboratory Hematology Tests	Every 6 hours
QUALITATIVE FETAL HEMOGLOBIN	Core Laboratory Hematology Tests	Once
RETIC CELLULAR HEMOGLOBIN	Core Laboratory Hematology Tests	Once
RETICULOCYTES	Core Laboratory Hematology Tests	Once
SERUM VISCOSITY	Core Laboratory Hematology Tests	Once
SICKLE CELL SCREEN	Core Laboratory Hematology Tests	Once
THROMBIN TIME	Core Laboratory Hematology Tests	Every 6 hours
THROMBOELASTOGRAPH (TEG)	Core Laboratory Hematology Tests	Once
VON WILLEBRAND ANTIGEN	Core Laboratory Hematology Tests	Once
VONWILLEBRAND FACTOR	Core Laboratory Hematology Tests	Once
WHITE BLOOD CELL (WBC) COUNT	Core Laboratory Hematology Tests	Every 6 hours
ACTIVATED CLOTTING TIME, BLOOD (CRITICAL CARE LABORATORY)	Critical Care Laboratory Tests	No restrictions
ARTERIAL BLOOD GAS (CRITICAL CARE LABORATORY)	Critical Care Laboratory Tests	No restrictions
ARTERIAL BLOOD GAS, ECMO, POST-OXYGENATOR	Critical Care Laboratory Tests	No restrictions
ARTERIAL OXYGEN SATURATION (CRITICAL CARE LABORATORY)	Critical Care Laboratory Tests	No restrictions
BILIRUBIN TOTAL (SPECIAL CARE NURSERY ONLY)	Critical Care Laboratory Tests	No restrictions
CALCIUM, IONIZED (CRITICAL CARE LABORATORY)	Critical Care Laboratory Tests	No restrictions
CALCIUM, IONIZED, POST-FILTER (CRITICAL CARE LABORATORY)	Critical Care Laboratory Tests	No restrictions
CAPILLARY BLOOD GAS (CRITICAL CARE LABORATORY)	Critical Care Laboratory Tests	No restrictions
CARBOXYHEMOGLOBIN (CRITICAL CARE LABORATORY)	Critical Care Laboratory Tests	No restrictions
CHLORIDE (CRITICAL CARE LABORATORY)	Critical Care Laboratory Tests	No restrictions
GLUCOSE (CRITICAL CARE LABORATORY)	Critical Care Laboratory Tests	No restrictions
HEMOGLOBIN & CALCULATED HEMATOCRIT - (CRITICAL CARE LABORATORY)	Critical Care Laboratory Tests	No restrictions
HEMOGLOBIN & CALCULATED HEMATOCRIT, ECMO	Critical Care Laboratory Tests	No restrictions
INTRAOPERATIVE PTH - BASELINE (CRITICAL CARE LABORATORY)	Critical Care Laboratory Tests	No restrictions
INTRAOPERATIVE PTH (CRITICAL CARE LABORATORY)	Critical Care Laboratory Tests	No restrictions
IONIZED CALCIUM, ECMO	Critical Care Laboratory Tests	No restrictions
LACTIC ACID, WHOLE BLOOD (CRITICAL CARE LABORATORY)	Critical Care Laboratory Tests	No restrictions
METHEMOGLOBIN (CRITICAL CARE LABORATORY)	Critical Care Laboratory Tests	No restrictions
OSMOLALITY (CRITICAL CARE LABORATORY)	Critical Care Laboratory Tests	No restrictions
POTASSIUM (CRITICAL CARE LABORATORY)	Critical Care Laboratory Tests	No restrictions
POTASSIUM, ECMO	Critical Care Laboratory Tests	No restrictions
SODIUM (CRITICAL CARE LABORATORY)	Critical Care Laboratory Tests	No restrictions
VENOUS BLOOD GAS (CRITICAL CARE LABORATORY)	Critical Care Laboratory Tests	No restrictions
VENOUS BLOOD GAS, ECMO, PRE-OXYGENATOR	Critical Care Laboratory Tests	No restrictions
VENOUS OXYGEN SATURATION (CRITICAL CARE LABORATORY)	Critical Care Laboratory Tests	No restrictions
VENOUS OXYGEN SATURATION, ECMO	Critical Care Laboratory Tests	No restrictions
ADRENAL CORTEX ANTIBODY	Immunopathology Laboratory	Once
ANCA REFLEXIVE	Immunopathology Laboratory	Once
ANTI SMITH ANTIBODY	Immunopathology Laboratory	Once
ANTI-CARDIOLIPIN ANTIBODIES IGG, IGM	Immunopathology Laboratory	Once
ANTI-GLOMERULAR BASEMENT MEMBRANE	Immunopathology Laboratory	Once
ANTI-NUCLEAR ANTIBODY SCREEN	Immunopathology Laboratory	Once
ANTI-SACCHAROMYCES CEREVISIAE	Immunopathology Laboratory	Once
BETA 2 GLYCOPROTEIN I ANTIBODIES, IGG AND IGM	Immunopathology Laboratory	Once
CD4 LYMPHOCYTES, PERIPHERAL BLOOD	Immunopathology Laboratory	Once
DOUBLE STRANDED DNA ANTIBODY	Immunopathology Laboratory	Once
ENDOMYSIAL ANTIBODY-IGA	Immunopathology Laboratory	Once
ENDOMYSIAL ANTIBODY-IGG	Immunopathology Laboratory	Once
FETAL ERYTHROCYTE QUANTITATION	Immunopathology Laboratory	Once
GLIADIN ANTIBODY PANEL	Immunopathology Laboratory	Once
LIVER-KIDNEY MICROSOMAL ANTIBODIES	Immunopathology Laboratory	Once
MITOCHONDRIAL ANTIBODIES	Immunopathology Laboratory	Once
NEUTROPHIL CYTOPLASMIC SCREEN	Immunopathology Laboratory	Once
PARIETAL CELL ANTIBODIES	Immunopathology Laboratory	Once
PEMPHIGUS/PEMPHIGOID/EBA ANTIBODIES	Immunopathology Laboratory	Once
RNP/SMITH ANTIBODY PANEL	Immunopathology Laboratory	Once
SCL-70 ANTIBODY	Immunopathology Laboratory	Once
SERUM IMMUNOFIXATION ELECTROPHORESIS	Immunopathology Laboratory	Once per week
SERUM PROTEIN ELECTROPHORESIS	Immunopathology Laboratory	Once per week
SMOOTH MUSCLE ANTIBODIES	Immunopathology Laboratory	Once
SSA ANTIBODY	Immunopathology Laboratory	Once
SSB ANTIBODY	Immunopathology Laboratory	Once
TISSUE TRANSGLUTAMINASE	Immunopathology Laboratory	Once
ULCERATIVE COLITIS ANCA SCREEN	Immunopathology Laboratory	Once
C. DIFFICILE TOXIN DETECTION	Microbiology	Once
C. DIFFICILE TOXIN PCR	Microbiology	Once
CHLAMYDIA TRACHOMATIS DETECTION BY PCR	Microbiology	Once
CHLAMYDIA/GONORRHOEAE PCR	Microbiology	Once
CRYPTOCOCCAL ANTIGEN	Microbiology	Once
CYTOMEGALOVIRUS (CMV) QUALITATIVE PCR	Microbiology	Once
CYTOMEGALOVIRUS (CMV) QUANTITATIVE PCR	Microbiology	Once
GIEMSA STAIN	Microbiology	Once
GIEMSA STAIN, MALARIA	Microbiology	Once
GROUP A STREP CULTURE	Microbiology	Once
HEPATITIS B VIRUS DNA QUANT PCR	Microbiology	Once
HEPATITIS C VIRUS GENOTYPING	Microbiology	Once
HEPATITIS C VIRUS; QUANTITATIVE PCR	Microbiology	Once
HEPATITIS E VIRUS PCR	Microbiology	Once
HIV QUANTITATIVE PCR	Microbiology	Once
HSV QUALITATIVE PCR	Microbiology	Once
INFLUENZA A/B PANEL PCR	Microbiology	Once
MICROBIOLOGY: HELICOBACTER CLO TEST	Microbiology	Once
MICROBIOLOGY: NEISSERIA GONORRHOEAE CULTURE	Microbiology	Once
MICROBIOLOGY: PIN WORM EXAM - SCOTCH TAPE PREP	Microbiology	Once
MICROBIOLOGY: SCABIES EXAM	Microbiology	Once
NEISSERIA GONORRHOEAE PCR	Microbiology	Once
PROSTATE BIOPSY RECTAL SCREEN	Microbiology	Once
RESPIRATORY VIRUS PCR	Microbiology	Once
VAN A/VAN B DETECTION BY PCR	Microbiology	Daily
WET PREP FOR TRICHOMONAS YEAST	Microbiology	Once
ANGELMAN SYNDROME	Molecular Pathology	Once
BCL2 (BCL2PCR) ASSAY FOR LYMPHOMA	Molecular Pathology	Once
BRAF MUTATION ANALYSIS	Molecular Pathology	Once
BRAF MUTATION ANALYSIS ORDER	Molecular Pathology	Once
CALPAIN 3 (LGMD2A)	Molecular Pathology	Once
EGFR MUTATION ANALYSIS ORDER	Molecular Pathology	Once
EPIDERMAL GROWTH FACTOR RECEPTOR	Molecular Pathology	Once
FACIOSCAPULOHUMERAL DYSTROPHY AB, FSHD	Molecular Pathology	Once
FACIOSCAPULOHUMERAL DYSTROPHY PRENATAL, FSHD	Molecular Pathology	Once
FACIOSCAPULOHUMERAL DYSTROPHY, FSHD	Molecular Pathology	Once
FACTOR 5/FACTOR 2 - PCR	Molecular Pathology	Once
FKRP SEQUENCING	Molecular Pathology	Once
FLT3 & NPM1 MUTATION DETECTION	Molecular Pathology	Once
FRAGILE X (MOLECULAR)	Molecular Pathology	Once
FUKUYAMA CONGENITAL MUSCULAR DYSTROPHY (FCMD SEQUENCING)	Molecular Pathology	Once
FUKUYAMA CONGENITAL MUSCULAR DYSTROPHY (JAPANESE FOUNDER MUTATION)	Molecular Pathology	Once
HEREDITARY HEMOCHROMATOSIS PCR	Molecular Pathology	Once
HUMAN PAPILLOMAVIRUS (HPV) HIGH RISK DNA	Molecular Pathology	Once
HUNTINGTONS DISEASE(MOLECULAR)	Molecular Pathology	Once
IGH GENE CLONALITY (PCR)	Molecular Pathology	Once
ISPD GENE SEQUENCING	Molecular Pathology	Once
JAK2 V617F MUTATION DETECTION	Molecular Pathology	Once
KRAS MUTATION ANALYSIS ORDER	Molecular Pathology	Once
LAMIN A/C SEQUENCE	Molecular Pathology	Once
LARGE DNA SEQUENCING	Molecular Pathology	Once
LIMB GIRDLE MUSCULAR DYSTROPHY, AUTOSOMAL RECESSIVE, PANEL	Molecular Pathology	Once
LUNG CANCER, ALK REARRANGEMENT, FISH, TISSUE	Molecular Pathology	Once
MICROSATELLITE INSTABILITY	Molecular Pathology	Once
MICROSATELLITE INSTABILITY (MSI) ORDER	Molecular Pathology	Once
MICROSATELLITE INSTABILITY BLOOD	Molecular Pathology	Once
MUSCLE-EYE-BRAIN DISEASE (POMGNT1 SEQUENCING)	Molecular Pathology	Once
MYOTONIC DYSTROPHY (MOLECULAR)	Molecular Pathology	Once
NRAS MUTATION ANALYSIS ORDER	Molecular Pathology	Once
PRADER-WILLI SYNDROME	Molecular Pathology	Once
T CELL PCR BLOOD	Molecular Pathology	Once
T-CELL RECEPTOR GENE CLONALITY	Molecular Pathology	Once
TRANSFORMING GROWTH FACTOR BETA RECEPTOR 2, EXON 5, (R460C)	Molecular Pathology	Once
WALKER WARBURG SYNDROME (POMT1 SEQUENCING)	Molecular Pathology	Once
WALKER WARBURG SYNDROME (POMT2 SEQUENCING)	Molecular Pathology	Once
1433 ANTIGEN	Sendout testing	Once
17-ALPHA-HYDROXYPROGESTERONE	Sendout testing	Once per week
17-OH PREGNENOLONE, SERUM	Sendout testing	Once per week
3-METHYLGLUTACONIC ACID, BLOOD	Sendout testing	Once
3-METHYLGLUTACONIC ACID, URINE	Sendout testing	Once
5 'NUCLEOTIDASE	Sendout testing	Once
5-A-DIHYDROTESTOSTERONE	Sendout testing	Once
5-FLUCYTOSINE, ANTIMICROBIAL DRUG LEVEL	Sendout testing	Once
5-HIAA, 24 HR URINE	Sendout testing	Once
5-METHYLTETRAHYDROFOLATE-CSF	Sendout testing	Once
7-DEHYDROCHOLESTEROL, PLASMA	Sendout testing	Once
ACACIA (TREE) ALLERGEN	Sendout testing	Once
ACARUS SIRO MITES ALLERGEN	Sendout testing	Once
ACETYLCHOLINE RECEPTOR BINDING ANTIBODY	Sendout testing	Once
ACID PHOSPHATASE	Sendout testing	Once
ACYCLOVIR SENSITIVITY	Sendout testing	Once
ACYLCARNITINE PROFILE	Sendout testing	Once
ACYLGLYCINES, QUANTITATIVE, URINE	Sendout testing	Once
ADAMTS13 ACTIVITY	Sendout testing	Once
ADENOSINE DEAMINASE, CSF	Sendout testing	Once
ADENOSINE DEAMINASE, PERITONEAL FLUID	Sendout testing	Once
ADENOSINE DEAMINASE, PLEURAL FLUID	Sendout testing	Once
ADENOSINE DEAMINASE, RBC	Sendout testing	Once
ADENOVIRUS 40-41 ANTIGENS BY EIA	Sendout testing	Once
ADENOVIRUS ANTIBODIES, IGG+IGM	Sendout testing	Once
ADENOVIRUS DNA QUANT, PCR	Sendout testing	Once
ALDER, (TREE) ALLERGEN	Sendout testing	Once
ALDOLASE	Sendout testing	Once
ALDOSTERONE, SERUM	Sendout testing	Once
ALDOSTERONE, URINE	Sendout testing	Once
ALKALINE PHOSPHATASE ISOENZYME	Sendout testing	Once
ALLERGIC BRONCHOPULMONARY ASPERGILLOSIS	Sendout testing	Once
ALLOPURINOL AND METABOLITE DRUG LEVEL	Sendout testing	Once
ALMOND ALLERGEN	Sendout testing	Once
ALPHA LACTALBUMIN ALLERGEN	Sendout testing	Once
ALPHA SUBUNIT	Sendout testing	Once
ALPHA-1-ANTITRYPSIN (BLOOD & 24 HR STOOL)	Sendout testing	Once
ALPHA-1-ANTITRYPSIN PHENOTYPING	Sendout testing	Once
ALPHA-1-ANTITRYPSIN, FECES	Sendout testing	Once
ALPHA-2-ANTIPLASMIN ASSAY	Sendout testing	Once
ALPHA-FETOPROTEIN, CSF	Sendout testing	Once
ALPHA-GLOBIN GENE ANALYSIS	Sendout testing	Once
ALTERNARIA ALT.(TENIUS) ALLERGEN	Sendout testing	Once
ALUMINUM, SERUM	Sendout testing	Once
AMINO ACID QUANT, URINE	Sendout testing	Once
AMINO ACIDS, CSF QUANT.	Sendout testing	Once
AMINO ACIDS, PLASMA QUANTITATIVE	Sendout testing	Once
AMINOLEVULINIC ACID, URINE	Sendout testing	Once
AMIODARONE & METABOLITE DRUG LEVEL	Sendout testing	Once per week
AMPHETAMINE, URINE CONFIRMATION	Sendout testing	Once
AMYLASE FRACTIONATION, SERUM	Sendout testing	Once
ANDROSTENEDIONE	Sendout testing	Once per week
ANGIOTENSIN CONVERTING ENZ-CSF	Sendout testing	Once
ANTIBODY TO TRYPANOSOMA CRUZI-DONOR	Sendout testing	Once
ANTI-MULLERIAN HORMONE	Sendout testing	Once
ANTI-OPTIC ANTIBODIES BY WESTERN BLOT	Sendout testing	Once
ANTI-PARATHYROID ANTIBODIES	Sendout testing	Once
ANTI-RETINAL ANTIBODIES BY IMMUNOHISTOCHEM	Sendout testing	Once
ANTI-RETINAL ANTIBODIES BY WESTERN BLOT	Sendout testing	Once
ANTISTREPTOLYSIN O	Sendout testing	Once
APOLIPOPROTEIN B/A RATIO	Sendout testing	Once
APPLE (FOOD) ALLERGEN	Sendout testing	Once
APRICOT (FOOD) ALLERGEN	Sendout testing	Once
ARBOVIRUS ANTIBODIES, IGM	Sendout testing	Once
ARGININE VASOPRESSIN (ADH)	Sendout testing	Once per week
ARIPIPRAZOLE (ABILIFY)	Sendout testing	Once per week
ARSENIC, URINE	Sendout testing	Once
ARSENIC,BLOOD	Sendout testing	Once
ARYLSULFATASE A, SERUM SCREEN, UAB	Sendout testing	Once
ARYLSULFATASE B	Sendout testing	Once
ASCARIS ALLERGEN	Sendout testing	Once
ASH, WHITE ALLERGEN	Sendout testing	Once
ASPARAGUS ALLERGEN	Sendout testing	Once
ASPERGILLUS ANTIBODY BY ID	Sendout testing	Once
ASPERGILLUS DNA, PCR	Sendout testing	Once
ASPERGILLUS FUM. ALLERGEN	Sendout testing	Once
ASPERGILLUS GALACTOMANNAN ANTIGEN ASSAY	Sendout testing	Once per week
ATAXIA TELANGIECTASIA	Sendout testing	Once
ATAZANAVIR	Sendout testing	Once
AUEROBASIDIUM PULLULAN ALLERGEN	Sendout testing	Once
AVOCADO ALLERGEN	Sendout testing	Once
B. BURGDORFERI (LYME), CSF	Sendout testing	Once
B. BURGDORFERI (LYME), PCR	Sendout testing	Once
BAHIA (GRASS) ALLERGEN	Sendout testing	Once
BANANA (FOOD) ALLERGEN	Sendout testing	Once
BARBITURATE DETECTION/QUANTITATION, URINE	Sendout testing	Once
BARBITURATES, SERUM DRUG LEVEL	Sendout testing	Once
BARLEY ALLERGEN	Sendout testing	Once
BARTONELLA DNA DETECTION BY PCR	Sendout testing	Once
BARTONELLA HENSELAE ANTIBODIES	Sendout testing	Once
BARTONELLA QUINTANA IGG & IGM ANTIBODIES BY IFA	Sendout testing	Once
BASIL ALLERGEN	Sendout testing	Once
BATTENS DISEASE SCREEN	Sendout testing	Once
BAY LEAF ALLERGEN	Sendout testing	Once
BCR-ABL DRUG RESISTANCE ANALYSIS	Sendout testing	Once
BCR-ABL KINASE T315I MUTATION, B MARROW	Sendout testing	Once
BCR-ABL KINASE T315I MUTATION, BLOOD	Sendout testing	Once
BCR-ABL RNA QUANTITATION	Sendout testing	Once
BEAN, KIDNEY ALLERGEN	Sendout testing	Once
BEAN, WAX, STRING MIX ALLERGEN	Sendout testing	Once
BEAN, WHITE/NAVY ALLERGEN	Sendout testing	Once
BEE, HONEY ALLERGEN	Sendout testing	Once
BEECH TREE ALLERGEN	Sendout testing	Once
BEEF (FOOD) ALLERGEN	Sendout testing	Once
BENZODIAZEPINE, SCREEN BLOOD DRUG LEVEL	Sendout testing	Once
BENZODIAZEPINE,URINE,CONF	Sendout testing	Once
BERMUDA GRASS ALLERGEN	Sendout testing	Once
BERYLLIUM, WHOLE BLOOD	Sendout testing	Once
BETA 2 MICROGLOBULIN, URINE	Sendout testing	Once
BETA D GLUCAN (FUNGITELL)	Sendout testing	Once per week
BETA LACTOGLOBULIN ALLERGEN	Sendout testing	Once
BETA-2 TRANSFERRIN	Sendout testing	Once
BILE ACIDS, FRACTIONATED	Sendout testing	Once
BILE ACIDS, TOTAL	Sendout testing	Once
BIOTINIDASE	Sendout testing	Once
BIRCH ALLERGEN	Sendout testing	Once
BISMUTH	Sendout testing	Once
BK VIRUS DNA QUANT, PCR, PLASMA	Sendout testing	Once per week
BK VIRUS DNA QUANT, PCR, URINE	Sendout testing	Once
BLASTOMYCES ANTIBODY BY ID	Sendout testing	Once
BLASTOMYCES ANTIGEN, BLOOD	Sendout testing	Once per week
BLASTOMYCES ANTIGEN, FLUID	Sendout testing	Once
BLASTOMYCES ANTIGEN, URINE	Sendout testing	Once
BLK OLIVE (FOOD) ALLERGEN	Sendout testing	Once
BLUEBERRY ALLERGEN	Sendout testing	Once
BONE SPECIFIC ALKALINE PHOSPHATASE	Sendout testing	Once
BORDETELLA PERTUSSIS AB	Sendout testing	Once
BOTRYTIS CINEREA ALLERGEN	Sendout testing	Once
BRAZIL NUT ALLERGEN	Sendout testing	Once
BROCCOLI ALLERGEN	Sendout testing	Once
BROME, SMOOTH (GRASS) ALLERGEN	Sendout testing	Once
BRUCELLA ANTIBODY (TOTAL) BY AGGLUTINATION	Sendout testing	Once
BRUGADA SYNDROME	Sendout testing	Once
BUCKWHEAT ALLERGEN	Sendout testing	Once
BUPROPION DRUG LEVEL	Sendout testing	Once per week
BUSULFAN DRUG LEVEL	Sendout testing	Once per week
C1 INHIBITOR FUNCTIONAL ASSAY	Sendout testing	Once
C1 INHIBITOR, PROTEIN	Sendout testing	Once
C1Q COMPLEMENT COMPONENT LEVEL	Sendout testing	Once
C2 COMPLEMENT	Sendout testing	Once
C3 COMPLEMENT (RENAL GENETIC TEST)	Sendout testing	Once
C3 NEPHRITIC FACTOR ANALYSIS	Sendout testing	Once
C5 COMPLEMENT LEVEL	Sendout testing	Once
C5 COMPLEMENT, FUNCTIONAL	Sendout testing	Once
CA 27.29	Sendout testing	Once
CABBAGE MIX ALLERGEN	Sendout testing	Once
CADMIUM, BLOOD	Sendout testing	Once
CADMIUM, URINE	Sendout testing	Once
CAFFEINE	Sendout testing	Once per week
CALCITONIN	Sendout testing	Once
CANAVAN DISEASE, MUTATION	Sendout testing	Once
CANCER ANTIGEN 15-3	Sendout testing	Once
CANDIDA ALBICANS ALLERGEN	Sendout testing	Once
CARBAMAZEPINE EPOXIDE & TOTAL DRUG LEVEL	Sendout testing	Once
CARBOHYDRATE DEFICIENT TRANSFERRIN	Sendout testing	Once
CARDIOLIPIN ANTIBODY IGA	Sendout testing	Once
CARNITINE PALMITOYLTRANSFERASE I OR II DEFICIENCY (CPTI/II)	Sendout testing	Once
CARNITINE TRANSPORT, FIBROBLASTS	Sendout testing	Once
CARNITINE, FREE AND TOTAL	Sendout testing	Once
CARNITINE, URINE	Sendout testing	Once
CAROTENE, SERUM	Sendout testing	Once
CARROT ALLERGEN	Sendout testing	Once
CASEIN ALLERGEN	Sendout testing	Once
CASHEW ALLERGEN	Sendout testing	Once
CAT EPITHELIUM/DANDER ALLERGEN	Sendout testing	Once
CATECHOLAMINES FRACTIONATED, 24HR URINE	Sendout testing	Once
CATECHOLAMINES FRACTIONATED, RANDOM UR	Sendout testing	Once
CATECHOLAMINES, FRACTIONATED, PLASMA	Sendout testing	Once
CATHARTIC LAXATIVES PROFILE, URINE	Sendout testing	Once
CATTLE EPITHELIUM ALLERGEN	Sendout testing	Once
CAULIFLOWER ALLERGEN	Sendout testing	Once
CBFB/MYH11 INV(16), QUANT. PCR	Sendout testing	Once
CDT CONGENITAL GLYCOSYLATION	Sendout testing	Once
CEBPA MUTATION ANALYSIS	Sendout testing	Once
CEBPA MUTATION ANALYSIS - BONE MARROW	Sendout testing	Once
CEDAR, MOUNTAIN ALLERGEN	Sendout testing	Once
CELERY ALLERGEN	Sendout testing	Once
CELIAC GENETIC HLA DQ2/DQ8	Sendout testing	Once
CEPHALOSPORIUM ACREMON ALLERGEN	Sendout testing	Once
CFHR5 FACTOR H RELATED 5 (RENAL GENETIC TEST)	Sendout testing	Once
CHAETOMIUM GLOBOSUM ALLERGEN	Sendout testing	Once
CHARCOT-MARIE-TOOTH (PMP22)	Sendout testing	Once
CHARGE SYNDROME	Sendout testing	Once
CHEESE, CHEDDAR ALLERGEN	Sendout testing	Once
CHEESE, MOLD ALLERGEN	Sendout testing	Once
CHERRY ALLERGEN	Sendout testing	Once
CHESTNUT (FOOD) ALLERGEN	Sendout testing	Once
CHESTNUT (TREE) ALLERGEN	Sendout testing	Once
CHICKEN (FOOD) ALLERGEN	Sendout testing	Once
CHILDGUARD HAIR ANALYSIS	Sendout testing	Once
CHITOTRIOSIDASE (CHITO) FOR GAUCHER CLINICAL DRUG MONITORING	Sendout testing	Once
CHLAMYDIA TRACHOMATIS GENITAL CULTURE	Sendout testing	Once
CHLAMYDIA/GONORRHEA (MAILOUT BY APTIMA)	Sendout testing	Once
CHLAMYDIA/GONORRHOEAE-DONOR	Sendout testing	Once
CHLAMYDOPHILA (CHLAMYDIA) PNEUMONIAE BY PCR	Sendout testing	Once
CHOLESTANOL (CEREBRO XANTH)	Sendout testing	Once
CHOLINESTERASE, RBC/HB RATIO	Sendout testing	Once
CHORIONIC GONAD BETA-SUBUNIT, CSF	Sendout testing	Once
CHORIONIC VILLI STATUS	Sendout testing	Once
CHROMIUM, SERUM	Sendout testing	Once
CHROMOGRANIN A	Sendout testing	Once
CHROMOSOMAL MICROARRAY PARENT BLOOD	Sendout testing	Once
CHROMOSOMAL MICROARRAY, AMNIOTIC	Sendout testing	Once
CHRONIC URTICARIA (CU) INDEX	Sendout testing	Once
CHRONIC URTICARIA (CU) INDEX FUNCTIONAL	Sendout testing	Once
CHYLOMICRON SCREEN, BODY FLUID	Sendout testing	Once
CINNAMON (FOOD) ALLERGEN	Sendout testing	Once
CIRCULATING TUMOR CELLS, BREAST	Sendout testing	Once
CIRCULATING TUMOR CELLS, COLON	Sendout testing	Once
CIRCULATING TUMOR CELLS, PROSTATE	Sendout testing	Once
CITALOPRAM, SERUM DRUG LEVEL	Sendout testing	Once
CITRIC ACID, URINE	Sendout testing	Once
C-KIT MUTATION ANALYSIS, BLOOD	Sendout testing	Once
C-KIT MUTATION ANALYSIS, BONE MARROW	Sendout testing	Once
C-KIT MUTATION ANALYSIS, OTHER	Sendout testing	Once
CLADOSPORIUM HERBARIUM ALLERGEN	Sendout testing	Once
CLAM ALLERGEN	Sendout testing	Once
CLOMIPRAMINE & METABOLITE DRUG LEVEL	Sendout testing	Once per week
CLONAZEPAM DRUG LEVEL	Sendout testing	Once per week
CLOVES ALLERGEN	Sendout testing	Once
CLOZAPINE DRUG LEVEL	Sendout testing	Once per week
CMT DISEASE 1B DNA	Sendout testing	Once
CMT DISEASE TYPE 1X DNA	Sendout testing	Once
CMV BY PCR, BONE MARROW	Sendout testing	Once
CMV QUANT PCR, AMNIOTIC FLUID	Sendout testing	Once
CMV RAPID CULTURE, URINE	Sendout testing	Once
CMV TOTAL (IGG + IGM ANTIBODY)-DONOR	Sendout testing	Once
CMV TOTAL WITH REFLEX IGM/IGG - DONOR	Sendout testing	Once
COBALT, BLOOD	Sendout testing	Once
COCCIDIOIDES ANTIBODY, CF/ID CSF	Sendout testing	Once
COCCIDIOIDES ANTIBODY, SERUM CF/ID	Sendout testing	Once
COCH (DEAFNESS GENETIC TEST)	Sendout testing	Once
COCKLEBUR ALLERGEN	Sendout testing	Once
COCKROACH ALLERGEN	Sendout testing	Once
COCOA ALLERGEN	Sendout testing	Once
COCONUT ALLERGEN	Sendout testing	Once
CODFISH (FRESHWATER) ALLERGEN	Sendout testing	Once
COENZYME Q10, TOTAL	Sendout testing	Once
COFFEE ALLERGEN	Sendout testing	Once
COFFEE BEAN (UNPROC) ALLERGEN	Sendout testing	Once
COL1A1/2 GDNA DIRECT	Sendout testing	Once
COLLAGEN 6A ANALYSIS	Sendout testing	Once
COLLAGEN TYPE I C-TELOPEPTIDE	Sendout testing	Once
COMPLEMENT ALTERNATIVE PATHWAY	Sendout testing	Once
COMPLEMENT FACTOR H	Sendout testing	Once
COMPLEMENT FACTOR H (RENAL GENETIC TEST)	Sendout testing	Once
COMPLEMENT TOTAL (CH50)	Sendout testing	Once
CONGENITAL ADRENAL HYPERPLASIA DNA	Sendout testing	Once
COPPER, 24HR, URINE	Sendout testing	Once
COPPER, BLOOD	Sendout testing	Once
COPPER, LIVER TISSUE	Sendout testing	Once
CORN (FOOD) ALLERGEN	Sendout testing	Once
CORTISOL, SALIVARY	Sendout testing	Once
CORTISOL, URINARY FREE (HPLC)	Sendout testing	Once
COTTONSEED (DUST) ALLERGEN	Sendout testing	Once
COTTONWOOD ALLERGEN	Sendout testing	Once
CPVT	Sendout testing	Once
CRAB ALLERGEN	Sendout testing	Once
CRYOGLOBULIN QUANTITATION	Sendout testing	Once
CRYOGLOBULIN QUANTITATION & REFLEX IFE TYPING	Sendout testing	Once
CUCUMBER ALLERGEN	Sendout testing	Once
CURRY POWDER ALLERGEN	Sendout testing	Once
CURVULARIA LUNATA ALLERGEN	Sendout testing	Once
CYANIDE, BLOOD	Sendout testing	Once
CYCLOBENZAPRINE (FLEXERIL) DRUG LEVEL	Sendout testing	Once
CYP2C19 GENOTYPE	Sendout testing	Once
CYP2C9 GENOTYPE	Sendout testing	Once
CYP2D6 GENOTYPE	Sendout testing	Once
CYSTIC FIBROSIS 508 FIRST	Sendout testing	Once
CYSTIC FIBROSIS 900	Sendout testing	Once
CYSTIC FIBROSIS AMPLIFIED	Sendout testing	Once
CYSTIC FIBROSIS MUTATION ANALYSIS	Sendout testing	Once
CYSTICERCOSIS AB, IGG, BY WB	Sendout testing	Once
CYSTICERCOSIS AB, IGG, WB CSF	Sendout testing	Once
CYSTINE, QUANTITATIVE, URINE	Sendout testing	Once
CYTOKINE PANEL 12 BY MAFD	Sendout testing	Once
CYTOMEGALOVIRUS BY PCR, VITREOUS	Sendout testing	Once
CYTOMEGALOVIRUS IGG AVIDITY	Sendout testing	Once
CYTOMEGALOVIRUS RAPID CULTURE	Sendout testing	Once
D. FARINAE ALLERGEN	Sendout testing	Once
D. PTERONYSSINUS ALLERGEN	Sendout testing	Once
DANDELION ALLERGEN	Sendout testing	Once
DEHYDROEPIANDROSTERONE	Sendout testing	Once per week
DENGUE FEVER VIRUS AB (IGG&IGM)	Sendout testing	Once
DENGUE FEVER VIRUS AB, IGG	Sendout testing	Once
DENGUE FEVER VIRUS AB, IGM	Sendout testing	Once
DEOXYCORTICOSTERONE (DOC)	Sendout testing	Once
DEOXYCORTISOL-SPECIAL COMPOUND S	Sendout testing	Once
DEXAMETHASONE DRUG LEVEL	Sendout testing	Once
DIAZEPAM, SERUM DRUG LEVEL	Sendout testing	Once
DIHYDROPYRIMIDINE DEHYDRO -DPD	Sendout testing	Once
DILL MIX ALLERGEN	Sendout testing	Once
DIPHTHERIA ANTIBODY, IGG	Sendout testing	Once
DISACCHARIDASE ANALYSIS	Sendout testing	Once
DISOPYRAMIDE DRUG LEVEL	Sendout testing	Once
DIURETIC SCREEN, URINE	Sendout testing	Once
D-LACTATE, PLASMA	Sendout testing	Once
DNASE B ANTIBODY	Sendout testing	Once
DOG HAIR, DANDER ALLERGEN	Sendout testing	Once
DRUGS OF ABUSE - MECONIUM	Sendout testing	Once
DRUGS OF ABUSE SCREEN, PLASMA	Sendout testing	Once
DUCHENNE/BECKER MD, DELETION/DUPLICATION	Sendout testing	Once
DUCHENNE/BECKER MD, KNOWN MUT.	Sendout testing	Once
DUCHENNE/BECKER MD-SEQUENCING	Sendout testing	Once
DUFFY (FYA/FYB) GENOTYPING	Sendout testing	Once
DYSTONIA, TYPE I	Sendout testing	Once
ECHINOCOCCUS ALLERGEN	Sendout testing	Once
ECHINOCOCCUS ANTIBODY, IGG	Sendout testing	Once
ECHO VIRUS AB	Sendout testing	Once
EGG (WHOLE) ALLERGEN	Sendout testing	Once
EGG WHITE ALLERGEN	Sendout testing	Once
EGG YOLK ALLERGEN	Sendout testing	Once
EGGPLANT ALLERGEN	Sendout testing	Once
EHLERS-DANLOS SYNDROME, TYPE 6, URINE	Sendout testing	Once
EHRLICHIA ANTIBODY PANEL, SERUM	Sendout testing	Once
ELECTRON TRANSPORT CHAIN DEFICIENCY	Sendout testing	Once
ELM, AMERICAN ALLERGEN	Sendout testing	Once
ENTAMOEBA HISTOLYTICA AG, EIA	Sendout testing	Once
ENTAMOEBA HISTOLYTICA ANTIBODY, IGG	Sendout testing	Once
ENTEROVIRUS DETECTION BY RTPCR	Sendout testing	Once
EPICOCCUM PURPURASCENS ALLERGEN	Sendout testing	Once
EPILEPSY SCREEN REFLEXIVE	Sendout testing	Once
EPSTEIN BARR VIRUS (EBV) BY QUANTITATIVE PCR	Sendout testing	Once
EPSTEIN-BARR VIRUS AB PANEL	Sendout testing	Once
EPSTEIN-BARR VIRUS, PCR, QUAL	Sendout testing	Once
ERYTHROCYTE PORPHYRIN (EP)	Sendout testing	Once
ERYTHROPOIETIN	Sendout testing	Once
ESTRONE	Sendout testing	Once
ETHOSUXIMIDE DRUG LEVEL	Sendout testing	Once per week
ETHYL GLUCURONIDE SCREEN,URINE	Sendout testing	Once
EUCALYPTUS (TREE) ALLERGEN	Sendout testing	Once
EWINGS SARCOMA MOLECULAR ANALY	Sendout testing	Once
EYA1 (DEAFNESS GENETIC TEST)	Sendout testing	Once
FACTOR B (RENAL GENETIC TEST)	Sendout testing	Once
FACTOR I (RENAL GENETIC TEST)	Sendout testing	Once
FACTOR I LEVEL	Sendout testing	Once
FAMILY SPECIFIC TEST	Sendout testing	Once
FARMER'S LUNG PANEL	Sendout testing	Once
FAT, FECAL QUALITATIVE	Sendout testing	Once
FAT, FECES	Sendout testing	Once
FATTY ACID OXIDATION PROBE	Sendout testing	Once
FBN1 DELETION/DUPLICATION BY PCR	Sendout testing	Once
FBN1 MUTATION ANALYSIS	Sendout testing	Once
FEATHERS, CANARY ALLERGEN	Sendout testing	Once
FEATHERS, CHICKEN ALLERGEN	Sendout testing	Once
FEATHERS, DUCK ALLERGEN	Sendout testing	Once
FEATHERS, GOOSE ALLERGEN	Sendout testing	Once
FEATHERS, PARROT ALLERGEN	Sendout testing	Once
FEATHERS, PIGEON ALLERGEN	Sendout testing	Once
FELBAMATE DRUG LEVEL	Sendout testing	Once per week
FENTANYL AND METABOLITE, URINE	Sendout testing	Once
FESCUE, MEADOW (GRASS) ALLERGEN	Sendout testing	Once
FH AUTOANTIBODY DENSE DEPOSIT DISEASE	Sendout testing	Once
FIBRINOGEN ANTIGEN	Sendout testing	Once
FIBROBLAST GROWTH FACTOR 23	Sendout testing	Once
FIBROSPECT II	Sendout testing	Once
FIP1L1-PDGFRA (DEL(4Q12))	Sendout testing	Once
FIR, DOUGLAS ALLERGEN	Sendout testing	Once
FIRE ANT (INVICTA) ALLERGEN	Sendout testing	Once
FLECAINIDE DRUG LEVEL	Sendout testing	Once
FLUNITRAZEPAM + METABOL, SERUM DRUG LEVEL	Sendout testing	Once
FLUORIDE, SERUM OR PLASMA	Sendout testing	Once
FLUOXETINE AND NORFLUOXETINE DRUG LEVEL	Sendout testing	Once per week
FLUPHENAZINE, SERUM DRUG LEVEL	Sendout testing	Once
FLURAZEPAM DRUG LEVEL	Sendout testing	Once
FOSCARNET SENSITIVITY	Sendout testing	Once
FOXTAIL, MEADOW (GRASS) ALLERGEN	Sendout testing	Once
FRANCISELLA TULARENSIS AB	Sendout testing	Once
FRAXE	Sendout testing	Once
FREE FATTY ACIDS	Sendout testing	Once
FREE T4 BY EQUILIBRIUM DIALYSIS	Sendout testing	Once
FRIEDRICH'S ATAXIA, DNA TEST	Sendout testing	Once
FRUCTOSAMINE	Sendout testing	Once
FUSARIUM MONILIFORME ALLERGEN	Sendout testing	Once
GABAPENTIN (NEURONTIN) DRUG LEVEL	Sendout testing	Once
GALACTITOL, URINE	Sendout testing	Once
GALACTOKINASE, BLOOD	Sendout testing	Once
GALACTOSE-1-PHOSPHATE URIDYLTRANSFERASE PHENOTYPE	Sendout testing	Once
GALACTOSE-1-PHOSPHATE, RBC	Sendout testing	Once
GALACTOSEMIA CONFIRMATION	Sendout testing	Once
GALACTOSEMIA GENE ANALYSIS	Sendout testing	Once
GALACTOSEMIA KNOWN MUTATION	Sendout testing	Once
GAMMA-HYDROXYBUTYRIC ACID, URINE	Sendout testing	Once
GANCICLOVIR SENSITIVITY	Sendout testing	Once
GARLIC ALLERGEN	Sendout testing	Once
GASTRIN RELEASING PEPTIDE	Sendout testing	Once
GASTRIN, SERUM	Sendout testing	Once per week
GERBIL EPITHELIUM ALLERGEN	Sendout testing	Once
GINGER ALLERGEN	Sendout testing	Once
GJB2 (DEAFNESS GENETIC TEST)	Sendout testing	Once
GLUCAGON	Sendout testing	Once per week
GLUCOSE-6-PHOSPHATE-DEHYDROGENASE	Sendout testing	Once
GLUTAMIC ACID DECARBOXYLASE ANTIBODY	Sendout testing	Once
GLUTEN (FOOD) ALLERGEN	Sendout testing	Once
GLYCYPHAGUS DOMESTICUS ALLERGEN	Sendout testing	Once
GM1 GANGLIOSIDE ANTIBODY IGG/M	Sendout testing	Once
GOAT EPITHELIUM ALLERGEN	Sendout testing	Once
GOLDENROD ALLERGEN	Sendout testing	Once
GRAPE/RAISIN (FOOD) ALLERGEN	Sendout testing	Once
GRAPEFRUIT ALLERGEN	Sendout testing	Once
GUANIDINOACETIC ACID + CREATINE, BLOOD	Sendout testing	Once
GUANIDINOACETIC ACID + CREATINE, URINE	Sendout testing	Once
GUINEA PIG HAIR, DANDER ALLERGEN	Sendout testing	Once
GUM, SWEET (TREE) ALLERGEN	Sendout testing	Once
H. INFLUENZA IGG AB.	Sendout testing	Once
H. PYLORI ANTIGEN, STOOL	Sendout testing	Once
H.PYLORI BREATH TEST	Sendout testing	Once
HALIBUT ALLERGEN	Sendout testing	Once
HALOPERIDOL DRUG LEVEL	Sendout testing	Once
HAMSTER EPITHELIUM ALLERGEN	Sendout testing	Once
HAZELNUT (TREE) ALLERGEN	Sendout testing	Once
HAZELNUT ALLERGEN	Sendout testing	Once
HEAT SHOCK PROTEIN 70 (68 KDA), IGG	Sendout testing	Once
HEAVY METAL SCREEN, BLOOD	Sendout testing	Once
HELICOBACTER PYLORI ANTIBODY, IGA	Sendout testing	Once
HELMINTHOSPORIUM HALODES ALLERGEN	Sendout testing	Once
HEMOGLOBIN ELECTROPHORESIS CASCADE	Sendout testing	Once
HEMOLYTIC ANEMIA EVALUATION	Sendout testing	Once
HEMOLYTIC UREMIC SYNDROME DENSE DEPOSIT	Sendout testing	Once
HEPATITIS B CORE ANTIBODY-DONOR	Sendout testing	Once
HEPATITIS B GENOTYPE	Sendout testing	Once
HEPATITIS B LAMIVUDINE RESISTANCE	Sendout testing	Once
HEPATITIS B SURFACE ANTIGEN-DONOR	Sendout testing	Once
HEPATITIS B VIRUS DNA QL, PCR	Sendout testing	Once
HEPATITIS BE ANTIBODY	Sendout testing	Once
HEPATITIS BE ANTIGEN	Sendout testing	Once
HEPATITIS C ANTIBODY-DONOR	Sendout testing	Once
HEPATITIS DELTA ANTIBODY	Sendout testing	Once
HEPATITIS DELTA ANTIGEN	Sendout testing	Once
HEPATITIS E VIRUS, IGG	Sendout testing	Once
HEPATITIS E VIRUS, IGM	Sendout testing	Once
HEREDITARY HEMORRHAGIC TELANGIECTASIA SEQUENCING	Sendout testing	Once
HEREDITARY PANCREATITIS MUTATION SCREEN	Sendout testing	Once
HERPES SIMPLEX VIRUS DFA WITH REFLEX TO CULTURE	Sendout testing	Once
HERPES SIMPLEX VIRUS PCR, VITREOUS	Sendout testing	Once
HERPESVIRUS 6 (HHV-6) AB PANEL	Sendout testing	Once
HERPESVIRUS 6 (HHV-6) DNA DETECTION	Sendout testing	Once
HERPESVIRUS 6 (HHV-6) QUANT BY PCR	Sendout testing	Once
HERPESVIRUS 7 (HHV-7) QUANT.	Sendout testing	Once
HERPESVIRUS 8 (HHV-8) PCR	Sendout testing	Once
HERRING ALLERGEN	Sendout testing	Once
HICKORY, WHITE ALLERGEN	Sendout testing	Once
HISTAMINE, PLASMA	Sendout testing	Once per week
HISTAMINE, URINE	Sendout testing	Once
HISTONE ANTIBODY, IGG	Sendout testing	Once
HISTOPLASMA ANTIBODIES CF/ID	Sendout testing	Once
HISTOPLASMA ANTIGEN, BAL FLUID	Sendout testing	Once
HISTOPLASMA ANTIGEN, BLOOD	Sendout testing	Once per week
HISTOPLASMA ANTIGEN, CSF	Sendout testing	Once
HISTOPLASMA ANTIGEN, OTHER	Sendout testing	Once
HISTOPLASMA ANTIGEN, URINE	Sendout testing	Once
HIV 1/2 PLUS O ANTIBODY-DONOR	Sendout testing	Once
HIV PHENOTYPING & GENOTYPING	Sendout testing	Once
HIV-1 GENOTYPING	Sendout testing	Once
HIV-1 PROVIRAL DNA, QUAL. PCR	Sendout testing	Once
HIV-2 PROVIRAL DNA, QUAL. PCR	Sendout testing	Once
HLA ANTIBODY DETECTION ASSAY	Sendout testing	Once
HLA B27	Sendout testing	Once
HNPCC SCREEN	Sendout testing	Once
HOMOCYSTINE, URINE	Sendout testing	Once
HOMOVANILLIC ACID, 24HR URINE	Sendout testing	Once
HOMOVANILLIC ACID, RANDOM URINE	Sendout testing	Once
HONEY (FOOD) ALLERGEN	Sendout testing	Once
HORNET, WHITE FACED ALLERGEN	Sendout testing	Once
HORNET, YELLOW ALLERGEN	Sendout testing	Once
HORSE HAIR, DANDER ALLERGEN	Sendout testing	Once
HOUSE DUST (GREER) ALLERGEN	Sendout testing	Once
HOUSE DUST (H/S) ALLERGEN	Sendout testing	Once
HSV 1&2 IGG NON-TYPE SPECIFIC ABS	Sendout testing	Once
HSV 1&2 IGM NON-TYPE SPECIFIC ABS	Sendout testing	Once
HSV 1&2 TYPE SPECIFIC IGG ABS (GLYCOPROTEIN G)	Sendout testing	Once
HSV TYPE1/TYPE2 AB, IGG - CSF	Sendout testing	Once
HTLV 1/II ANTIBODY-DONOR	Sendout testing	Once
HTLV I/II ANTIBODY	Sendout testing	Once
HUMAN EPIDIDYMIS PROTEIN 4	Sendout testing	Once
HUMAN PLACENTAL LACTOGEN	Sendout testing	Once
HYPERKALEMIC PERIODIC PARALYSIS	Sendout testing	Once
HYPERTROPHIC CARDIOMYOPATHY	Sendout testing	Once
HYPOKALEMIC PERIODIC PARALYSIS	Sendout testing	Once
HYPOPHOSPHATASIA	Sendout testing	Once
IA-2 ANTIBODY	Sendout testing	Once
IBD SEROLOGY 7	Sendout testing	Once
IBUPROFEN DRUG LEVEL	Sendout testing	Once per week
IGG SUBCLASSES	Sendout testing	Once
IGG, ANTI-IGA ANTIBODIES	Sendout testing	Once
IGVH MUTATION ANALYSIS, BLOOD	Sendout testing	Once
IGVH MUTATION ANALYSIS, BONE MARROW	Sendout testing	Once
IMMUNOGLOBULIN D	Sendout testing	Once
IMURAN (6MP/6TG THIOPURINE THERAPY)	Sendout testing	Once
INFLIXIMAB/HACA DRUG LEVEL	Sendout testing	Once
INFLUENZA A/B VIRUS ABS.	Sendout testing	Once
INHIBIN-A	Sendout testing	Once
INHIBIN-B, ELISA	Sendout testing	Once
INSULIN ANTIBODIES	Sendout testing	Once
INSULIN LIKE GROWTH FACTOR BINDING PROTEIN I (IGFBP-1)	Sendout testing	Once per week
INSULIN LIKE GROWTH FACTOR BINDING PROTEIN III (IGFBP-3)	Sendout testing	Once per week
INSULIN, RANDOM (MAILOUT)	Sendout testing	Once
INSULIN-LIKE GROWTH FACTOR I	Sendout testing	Once
INSULIN-LIKE GROWTH FACTOR II	Sendout testing	Once
INTERLEUKIN 28 B (IL28B) ASSOCIATED VARIENTS, 2SNP	Sendout testing	Once
INTERLEUKIN 6 BY MAFD	Sendout testing	Once
INTRINSIC FACTOR BLOCKING ANTIBODY	Sendout testing	Once
IODINE, URINE	Sendout testing	Once
IODINE, URINE RANDOM	Sendout testing	Once
IRON, URINE	Sendout testing	Once
ISLET CELL ANTIBODY, IGG	Sendout testing	Once
ISONIAZID DRUG LEVEL	Sendout testing	Once
ISPHAGULA ALLERGEN	Sendout testing	Once
ITRACONAZOLE, SERUM DRUG LEVEL	Sendout testing	Once
JC VIRUS (POLYOMAVIRUS) BY PCR	Sendout testing	Once
JO-1 ANTIBODY	Sendout testing	Once
JOHNSON GRASS ALLERGEN	Sendout testing	Once
JUNE (KY BLUE) GRASS ALLERGEN	Sendout testing	Once
KALETRA, ANTIRETROVIRAL LEVEL	Sendout testing	Once
KAPPA LAMBDA LIGHT CHAIN URINE	Sendout testing	Once
KCNQ4 (DEAFNESS GENETIC TEST)	Sendout testing	Once
KELL (K1/K2) GENOTYPING	Sendout testing	Once
KIDD (JKA/JKB) GENOTYPING	Sendout testing	Once
KIWI (FOOD) ALLERGEN	Sendout testing	Once
KNOWN FAMILY MUTATION (RENAL GENETIC TEST)	Sendout testing	Once
KNOWN MUTATION (DEAFNESS GENETIC TEST)	Sendout testing	Once
KOCHIA (FIREBUSH) ALLERGEN	Sendout testing	Once
L1CAM X-LINKED HYDROCEPHALUS	Sendout testing	Once
LACOSAMIDE DRUG LEVEL	Sendout testing	Once
LACTOFERRIN, FECAL	Sendout testing	Once
LAMB ALLERGEN	Sendout testing	Once
LAMBS QUARTERS ALLERGEN	Sendout testing	Once
LATEX, ALLERGEN	Sendout testing	Once
LDH ISOENZYMES	Sendout testing	Once
LEAD, URINE	Sendout testing	Once
LEAD, VENOUS CONFIRMATION BY ICP-MS	Sendout testing	Once
LEFLUNOMIDE AS METABOLITE DRUG LEVEL	Sendout testing	Once
LEMON (FOOD) ALLERGEN	Sendout testing	Once
LENTIL ALLERGEN	Sendout testing	Once
LEPTIN	Sendout testing	Once
LEPTOSPIRA ANTIBODY, IGM BY DOT BLOT	Sendout testing	Once
LETTUCE ALLERGEN	Sendout testing	Once
LEUKOCYTE ADHESION DEFICIENCY PANEL	Sendout testing	Once
LEUKOCYTE ALKALINE PHOSPHATASE	Sendout testing	Once
LEUKOCYTE LYSOMAL ENZYME SCREEN	Sendout testing	Once
LIME (FOOD) ALLERGEN	Sendout testing	Once
LINEZOLID DRUG LEVEL	Sendout testing	Once
LIPOPROTEIN (A)	Sendout testing	Once
LIPOPROTEIN PROFILE, SERUM	Sendout testing	Once
LIPOPROTEIN-ASSOCIATED PHOSPHOLIPASE A2	Sendout testing	Once
LOBSTER, MAINE ALLERGEN	Sendout testing	Once
LONG QT SYNDROME	Sendout testing	Once
LORAZEPAM DRUG LEVEL	Sendout testing	Once
LYMPHOCYTIC CHORIOMENINGITIS	Sendout testing	Once
LYMPHOCYTIC CHORIOMENINGITIS (LCM), CSF	Sendout testing	Once
LYSOZYME, SERUM	Sendout testing	Once
LYSOZYME, URINE	Sendout testing	Once
M GENOTYPING	Sendout testing	Once
MACKEREL ALLERGEN	Sendout testing	Once
MAG ANTIBODY, IGM	Sendout testing	Once
MALT ALLERGEN	Sendout testing	Once
MANGANESE	Sendout testing	Once
MANGO (FOOD) ALLERGEN	Sendout testing	Once
MANNOSE BINDING LECTIN	Sendout testing	Once
MAPLE (BOX ELDER) TREE ALLERGEN	Sendout testing	Once
MAPT KNOWN MUTATION	Sendout testing	Once
MARSHELDER, ROUGH ALLERGEN	Sendout testing	Once
MCAD DNA ANALYSIS	Sendout testing	Once
MCP CD46 (RENAL GENETIC TEST)	Sendout testing	Once
MELALEUCA (TREE) ALLERGEN	Sendout testing	Once
MELON, HONEYDEW ALLERGEN	Sendout testing	Once
MEN2 KNOWN MUTATION	Sendout testing	Once
MERCURY, BLOOD	Sendout testing	Once
MERCURY, URINE	Sendout testing	Once
MESQUITE ALLERGEN	Sendout testing	Once
METANEPHRINES TOTAL, 24HR URINE	Sendout testing	Once
METANEPHRINES TOTAL, RANDOM UR	Sendout testing	Once
METANEPHRINES, FREE, PLASMA	Sendout testing	Once
METHADONE & METABOLITE, URINE	Sendout testing	Once
METHADONE, SERUM OR PLASMA DRUG LEVEL	Sendout testing	Once
METHAMPHETAMINE & METABOLITES DRUG LEVEL	Sendout testing	Once
METHYLENETETRAHYDROFOLATE REDUCTASE MUTATION DETECTION	Sendout testing	Once
METHYLMALONIC ACID, BLOOD	Sendout testing	Once
METHYLMALONIC ACID, URINE	Sendout testing	Once
METOPROLOL (LOPRESSOR), SERUM DRUG LEVEL	Sendout testing	Once
METOPROLOL (LOPRESSOR), URINE	Sendout testing	Once
MILK, COW ALLERGEN	Sendout testing	Once
MILK, GOAT ALLERGEN	Sendout testing	Once
MISCELLANEOUS TEST	Sendout testing	Once
MISMATCH REPAIR PROTEIN IMMUNOHISTOCHEM	Sendout testing	Once
MITO/MET ACGH DNA ANALYSIS	Sendout testing	Once
MITOCHONDRIAL M2 AB, IGG	Sendout testing	Once
MLH1/MSH2 MUTATION SCREEN	Sendout testing	Once
MOLYBDENUM	Sendout testing	Once
MOSQUITO ALLERGEN	Sendout testing	Once
MOUSE EPITHELIUM ALLERGEN	Sendout testing	Once
MOUSE SERUM PROTEIN ALLERGEN	Sendout testing	Once
MOUSE URINE ALLERGEN	Sendout testing	Once
MPX SERIES (HBV, HCV, HIV NAT) DONOR	Sendout testing	Once
MTRNR1 (DEAFNESS GENETIC TEST)	Sendout testing	Once
MTTL1 (DEAFNESS GENETIC TEST)	Sendout testing	Once
MTTS1 (DEAFNESS GENETIC TEST)	Sendout testing	Once
MUCOPOLYSACCHARIDES, QUANTITATION, URINE	Sendout testing	Once
MUCOR RACEMOSUS ALLERGEN	Sendout testing	Once
MUGWORT, COMMON ALLERGEN	Sendout testing	Once
MULBERRY, WHITE ALLERGEN	Sendout testing	Once
MULTIPLE ENDOCRINE NEOPLASIA TYPE 2 MUTATION SCREEN	Sendout testing	Once
MULTIPLE ENDOCRINE NEOPLASIA TYPE I	Sendout testing	Once
MULTIPLE SCLEROSIS SCREEN (BLOOD AND CSF) PANEL	Sendout testing	Once
MULTIPLEX LIGATION DEPENDENT PROBE (RENAL GENETIC TEST)	Sendout testing	Once
MUMPS ANTIBODY, IGG	Sendout testing	Once
MUMPS ANTIBODY, IGM	Sendout testing	Once
MUSHROOM ALLERGEN	Sendout testing	Once
MUSK ANTIBODY TEST	Sendout testing	Once
MUSSEL, BLUE ALLERGEN	Sendout testing	Once
MUSTARD ALLERGEN	Sendout testing	Once
MYCOPHENOLIC ACID DRUG LEVEL	Sendout testing	Once
MYCOPLASMA ANTIBODY, IGG + IGM	Sendout testing	Once
MYCOPLASMA PNEUMONIAE ANTIBODY, IGG	Sendout testing	Once
MYCOPLASMA PNEUMONIAE ANTIBODY, IGM	Sendout testing	Once
MYCOPLASMA PNEUMONIAE BY PCR	Sendout testing	Once
MYELIN BASIC PROTEIN	Sendout testing	Once
MYOGLOBIN, URINE	Sendout testing	Once
MYOSITIS SPECIFIC ANTIBODY PROFILE	Sendout testing	Once
N-ACETYL-LASPARTIC ACID, URINE	Sendout testing	Once
NARCOLEPSY HLA-DQB1*06:02 GENOTYPING	Sendout testing	Once
NATALIZUMAB ANTIBODIES	Sendout testing	Once
NEISSERIA MENIGITIDIS IGG	Sendout testing	Once
NELFINAVIR, ANTIRETROVIRAL	Sendout testing	Once
NEONATAL ALLOIMMUNE THROMBOCYTOPENIA PURPURA	Sendout testing	Once
NEOPTERIN ON CSF	Sendout testing	Once
NETTLE WEED ALLERGEN	Sendout testing	Once
NEUROFIBROMATOSIS TYPE I	Sendout testing	Once
NEUROKININ A (SUBSTANCE K)	Sendout testing	Once
NEUROLOGY MYASTHENIA GRAVIS REFLEXIVE PANEL	Sendout testing	Once
NEUROMYELITIS OPTICA (NMO) AUTOANTIBODY, IGG	Sendout testing	Once
NEUROMYELITIS OPTICA, IGG, CSF	Sendout testing	Once
NEURON SPECIFIC ENOLASE, CSF	Sendout testing	Once
NEURON SPECIFIC ENOLASE, SERUM	Sendout testing	Once
NEUROTRANSMITTER METABOLITES	Sendout testing	Once
NEUTROPHIL ANTIBODIES LEVEL-1	Sendout testing	Once
NEUTROPHIL OXIDATIVE BURST	Sendout testing	Once
NIACIN (VITAMIN B3)	Sendout testing	Once
NICOTINE & METABOLITE, URINE	Sendout testing	Once
NICOTINE AND METABOLITE, SERUM DRUG LEVEL	Sendout testing	Once
NIEMANN-PICK TYPE C, FIBRO	Sendout testing	Once
NOROVIRUS GROUP 1/2 DETECTION BY RT-PCR	Sendout testing	Once
N-TELOPEPTIDE, X-LINKED, SERUM	Sendout testing	Once
N-TELOPEPTIDE,CROSS-LINKED, URINE	Sendout testing	Once
OAK, WHITE ALLERGEN	Sendout testing	Once
OAT (FOOD) ALLERGEN	Sendout testing	Once
OAT, CULTIVATED (GRASS) ALLERGEN	Sendout testing	Once
OCTREOTIDE DRUG LEVEL	Sendout testing	Once
OLANZAPINE DRUG LEVEL	Sendout testing	Once
OLIGOSACCHARIDES, URINE	Sendout testing	Once
OLIVE (TREE) ALLERGEN	Sendout testing	Once
ONION ALLERGEN	Sendout testing	Once
OPIATE, URINE CONFIRMATION	Sendout testing	Once
OPIATES CONFIRMATION, BLOOD	Sendout testing	Once
ORANGE (FOOD) ALLERGEN	Sendout testing	Once
ORCHARD (COCKSFOOT) GRASS ALLERGEN	Sendout testing	Once
OREGANO ALLERGEN	Sendout testing	Once
ORFADIN LEVEL	Sendout testing	Once
ORGANIC ACIDS, URINE	Sendout testing	Once
OROTIC ACID, URINE	Sendout testing	Once
OSMOTIC FRAGILITY, ERYTHROCYTE	Sendout testing	Once
OSTEOCALCIN BY ECIA	Sendout testing	Once
OTOF (DEAFNESS GENETIC TEST)	Sendout testing	Once
OVARIAN ANTIBODIES	Sendout testing	Once
OXALATE, URINE	Sendout testing	Once
OXCARBAZEPINE (10-HYDROXY MET) DRUG LEVEL	Sendout testing	Once
OXYGEN DISSOCIATION P50, RBC	Sendout testing	Once
OYSTER ALLERGEN	Sendout testing	Once
PALM, QUEEN ALLERGEN	Sendout testing	Once
PANCREASTATIN	Sendout testing	Once
PANCREATIC ELASTASE, FECAL	Sendout testing	Once
PANCREATIC ELASTASE,MONOCLONAL	Sendout testing	Once
PANCREATIC POLYPEPTIDE	Sendout testing	Once
PAPAYA ALLERGEN	Sendout testing	Once
PAPER WASP ALLERGEN	Sendout testing	Once
PAPRIKA ALLERGEN	Sendout testing	Once
PARANEOPLASTIC AUTOANTIBODY EVALUATION	Sendout testing	Once
PARANEOPLASTIC AUTOANTIBODY, CSF	Sendout testing	Once
PAROXETINE QUANTITATION	Sendout testing	Once
PARROT/PARAKEET DROPPINGS ALLERGEN	Sendout testing	Once
PARROT/PARAKEET SERUM PROTEINS-ALLERGEN	Sendout testing	Once
PARSLEY ALLERGEN	Sendout testing	Once
PARVOVIRUS B19 IGG/IGM	Sendout testing	Once
PARVOVIRUS B19 QUANTITATIVE BY PCR, OTHER	Sendout testing	Once
PARVOVIRUS B19 QUANTITATIVE BY RT-PCR	Sendout testing	Once
PARVOVIRUS B19, PCR, BONE MARROW	Sendout testing	Once
PARVOVIRUS, PCR, HUMAN	Sendout testing	Once
PARVOVIRUS, PCR, HUMAN, BLOOD	Sendout testing	Once
PEA ALLERGEN	Sendout testing	Once
PEACH (FOOD) ALLERGEN	Sendout testing	Once
PEANUT ALLERGEN	Sendout testing	Once
PEAR (FOOD) ALLERGEN	Sendout testing	Once
PECAN (FOOD) ALLERGEN	Sendout testing	Once
PENICILLIUM NOTATUM ALLERGEN	Sendout testing	Once
PEPPER, BLACK ALLERGEN	Sendout testing	Once
PEPPER, CHILI ALLERGEN	Sendout testing	Once
PEPPER, GREEN ALLERGEN	Sendout testing	Once
PEPSINOGEN II	Sendout testing	Once
PHENCYCLIDINE QUANT, URINE	Sendout testing	Once
PHOMA BETAE (MOLD) ALLERGEN	Sendout testing	Once
PHOSPHORYLASE KINASE	Sendout testing	Once
PIG EPITHELIUM ALLERGEN	Sendout testing	Once
PIGEON DROPPINGS ALLERGEN	Sendout testing	Once
PIGWEED, ROUGH ALLERGEN	Sendout testing	Once
PINE NUT ALLERGEN	Sendout testing	Once
PINE, AUSTRALIAN ALLERGEN	Sendout testing	Once
PINE, MONTEREY (TREE) ALLERGEN	Sendout testing	Once
PINE, WHITE ALLERGEN	Sendout testing	Once
PINEAPPLE ALLERGEN	Sendout testing	Once
PIPECOLIC ACID, SERUM	Sendout testing	Once
PIPECOLIC ACID, URINE (UMOL/GCRT)	Sendout testing	Once
PISTACHIO ALLERGEN	Sendout testing	Once
PKU COFACTOR SCREEN	Sendout testing	Once
PLANTAIN, ENGLISH ALLERGEN	Sendout testing	Once
PLASMINOGEN	Sendout testing	Once
PLASMINOGEN ACTIVATOR INHIBITOR 1, ACTIVITY	Sendout testing	Once
PLATELET ANTIBODY IDENTIFICATION	Sendout testing	Once
PLATELET ANTIBODY SCREEN,SERUM	Sendout testing	Once
PLATELET ANTIGEN GENOTYPING	Sendout testing	Once
PLUM/PRUNE ALLERGEN	Sendout testing	Once
PM/SCL-100 ANTIBODY, IGG	Sendout testing	Once
PML/RARA T(15;17), BLOOD	Sendout testing	Once
PML/RARA T(15;17), BONE MARROW	Sendout testing	Once
PNEUMOCOCCAL ANTIBODIES, IGG	Sendout testing	Once
POLIO VIRUS AB	Sendout testing	Once
POPPY SEED ALLERGEN	Sendout testing	Once
PORK ALLERGEN	Sendout testing	Once
PORPHYRINS & PORPHOBILINOGEN, URINE	Sendout testing	Once
POSACONAZOLE BIOASSAY	Sendout testing	Once
POTATO, SWEET ALLERGEN	Sendout testing	Once
POTATO, WHITE ALLERGEN	Sendout testing	Once
POU3F4 (DEAFNESS GENETIC TEST)	Sendout testing	Once
PRIMARY CILIARY DYSKINESIA	Sendout testing	Once
PRIMIDONE AND METABOLITE DRUG LEVEL	Sendout testing	Once
PRIVET (LIGUSTRUM) ALLERGEN	Sendout testing	Once
PROCAINAMIDE AND NAPA DRUG LEVEL	Sendout testing	Once
PROINSULIN	Sendout testing	Once
PROSTATIC ACID PHOSPHATASE	Sendout testing	Once
PROTEIN S, TOTAL AND FREE	Sendout testing	Once
PSEUDOCHOLINESTERASE, TOTAL	Sendout testing	Once
PTH-RELATED PROTEIN	Sendout testing	Once
PUMPKIN ALLERGEN	Sendout testing	Once
PURINE AND PYRIMIDINE, URINE	Sendout testing	Once
PYRIDOXAL 5-PHOSPHATE ON CSF	Sendout testing	Once
PYRUVATE CARBOXYLASE (PC)	Sendout testing	Once
PYRUVATE DEHYDROGENASE COMPLEX (PDC)	Sendout testing	Once
PYRUVATE DEHYDROGENASE COMPLEX, BLOOD	Sendout testing	Once
PYRUVATE KINASE ASSAY	Sendout testing	Once
PYRUVATE, CSF	Sendout testing	Once
PYRUVIC ACID	Sendout testing	Once
Q FEVER AB, IGG & IGM, SERUM	Sendout testing	Once
QNT THC CONFIRM SERUM/PLASMA	Sendout testing	Once
QUANTIFERON TB GOLD	Sendout testing	Once
QUINIDINE DRUG LEVEL	Sendout testing	Once
RABBIT EPITHELIUM ALLERGEN	Sendout testing	Once
RABBIT MEAT ALLERGEN	Sendout testing	Once
RABIES ANTIBODY, IGG	Sendout testing	Once
RAGWEED, COMMON-SHORT ALLERGEN	Sendout testing	Once
RAGWEED, FALSE ALLERGEN	Sendout testing	Once
RAGWEED, GIANT ALLERGEN	Sendout testing	Once
RAGWEED, WESTERN ALLERGEN	Sendout testing	Once
RAJI CELL IMMUNE COMPLEX	Sendout testing	Once
RAPID PLASMIN REAGIN WITH REFLEX TITER	Sendout testing	Once
RASPBERRY, (FOOD) ALLERGEN	Sendout testing	Once
RAT EPITHELIUM ALLERGEN	Sendout testing	Once
RAT SERUM PROTEINS ALLERGEN	Sendout testing	Once
RAT URINE ALLERGEN	Sendout testing	Once
RBC ENZYME EVALUATION	Sendout testing	Once
RBC FOLATE	Sendout testing	Once
RBC TOTAL LIPID FATTY ACID	Sendout testing	Once
REDOX	Sendout testing	Once
REDTOP GRASS ALLERGEN	Sendout testing	Once
REDUCING SUBSTANCES, FECES	Sendout testing	Once
REED, COMMON (GRASS) ALLERGEN	Sendout testing	Once
RELATED ATYPICAL RETT SYNDROME (STK9)	Sendout testing	Once
RELATED ATYPICAL RETT SYNDROME (STK9) KNOWN MUTATION	Sendout testing	Once
RENIN ACTIVITY	Sendout testing	Once
RETINOBLASTOMA BILATERAL PROBAND	Sendout testing	Once
RETINOBLASTOMA UNILATERAL PROBAND	Sendout testing	Once
RETINOBLASTOMA UNILATERAL PROBAND WITH TUMOR	Sendout testing	Once
RETT SYNDROME DELETION	Sendout testing	Once
RETT SYNDROME SEQUENCING	Sendout testing	Once
RH C/C GENOTYPING	Sendout testing	Once
RH D GENOTYPING	Sendout testing	Once
RH E/E GENOTYPING	Sendout testing	Once
RHIZOPUS NIGRICAN ALLERGEN	Sendout testing	Once
RIBOSOMAL P PROTEIN	Sendout testing	Once
RICE (FOOD) ALLERGEN	Sendout testing	Once
RICKETTSIA RICKETTSII ANTIBODY, IGG	Sendout testing	Once
RICKETTSIA RICKETTSII ANTIBODY, IGG & IGM	Sendout testing	Once
RISPERIDONE DRUG LEVEL	Sendout testing	Once
RNA POLYMERASE III AB, IGG	Sendout testing	Once
RUBELLA ANTIBODIES, IGG & IGM	Sendout testing	Once
RUBEOLA (MEASLES) ANTIBODY, IGG	Sendout testing	Once
RUSSIAN THISTLE ALLERGEN	Sendout testing	Once
RYE (FOOD) ALLERGEN	Sendout testing	Once
RYE, CULTIVATED (GRASS) ALLERGEN	Sendout testing	Once
RYE, GIANT WILD ALLERGEN	Sendout testing	Once
RYE, PERENNIAL (GRASS) ALLERGEN	Sendout testing	Once
SALMON ALLERGEN	Sendout testing	Once
SARDINE ALLERGEN	Sendout testing	Once
SCAD KNOWN MUTATION	Sendout testing	Once
SCAD MUTATION SCREEN	Sendout testing	Once
SCALE WEED ALLERGEN	Sendout testing	Once
SCALLOP ALLERGEN	Sendout testing	Once
SEED, SESAME ALLERGEN	Sendout testing	Once
SEED, SUNFLOWER ALLERGEN	Sendout testing	Once
SELENIUM, BLOOD	Sendout testing	Once
SEROQUEL DRUG LEVEL	Sendout testing	Once
SEROTONIN RELEASE ASSAY	Sendout testing	Once
SEROTONIN, BLOOD	Sendout testing	Once
SERTRALINE (ZOLOFT) DRUG LEVEL	Sendout testing	Once
SEVERE CONGENITAL NEUTROPENIA	Sendout testing	Once
SHEEP EPITHELIUM, WOOL ALLERGEN	Sendout testing	Once
SHRIMP ALLERGEN	Sendout testing	Once
SILK ALLERGEN	Sendout testing	Once
SLC26A4 (DEAFNESS GENETIC TEST)	Sendout testing	Once
SOLUBLE IL-2RA	Sendout testing	Once
SOLUBLE LIVER ANTIGEN AB, IGG	Sendout testing	Once
SOMATOSTATIN	Sendout testing	Once
SORREL, SHEEP (SOUR DOCK) ALLERGEN	Sendout testing	Once
SOYBEAN ALLERGEN	Sendout testing	Once
SPINACH ALLERGEN	Sendout testing	Once
SPINAL MUSCULAR ATROPHY, DNA TESTING	Sendout testing	Once
SPINOBULBAR MUSCULAR ATROPHY	Sendout testing	Once
SPOROTHRIX ANTIBODY, CSF	Sendout testing	Once
SPOROTHRIX ANTIBODY, SERUM	Sendout testing	Once
SPRUCE (TREE) ALLERGEN	Sendout testing	Once
SQUID ALLERGEN	Sendout testing	Once
S-SULFOCYSTEINE ASSAY	Sendout testing	Once
STEMPHYLIUM BOTRYOSUM ALLERGEN	Sendout testing	Once
STEROLS, BLOOD	Sendout testing	Once
STONE ANALYSIS	Sendout testing	Once
STONE, URINE	Sendout testing	Once
STRAWBERRY FOOD ALLERGEN	Sendout testing	Once
STREPTOMYCIN	Sendout testing	Once
STREPTOZYME, REFLEX TO TITER	Sendout testing	Once
STRIATED MUSCLE ANTIBODY, IGG WITH REFLEX TITER	Sendout testing	Once
STRONGYLOIDES ANTIBODY, IGG BY ELISA	Sendout testing	Once
SUBSTANCE IDENTIFICATION	Sendout testing	Once
SUBSTANCE P	Sendout testing	Once
SUCCINYLACETONE, BLOOD SPOT	Sendout testing	Once
SUCCINYLADENOSINE ON CSF	Sendout testing	Once
SULFONAMIDES (SULFAS) DRUG LEVEL	Sendout testing	Once
SULFONYLUREA HYPOGLYCEMICS DRUG LEVELS	Sendout testing	Once
SUNFLOWER (POLLEN) ALLERGEN	Sendout testing	Once
SWEET VERNAL (GRASS) ALLERGEN	Sendout testing	Once
SWORDFISH ALLERGEN	Sendout testing	Once
SYCAMORE, EASTERN ALLERGEN	Sendout testing	Once
SYNTHETIC GLUCOCORTICOID SCREEN, BLOOD	Sendout testing	Once
SYNTHETIC GLUCOCORTICOID SCREEN, URINE	Sendout testing	Once
SYPHILIS TPPA SERIES - DONOR	Sendout testing	Once
T PALLIDUM AB BY FTA	Sendout testing	Once
TANGERINE ALLERGEN	Sendout testing	Once
TARTRATE RESISTANT ACID PHOSPHATASE (TRAP)	Sendout testing	Once
TAU/AB42 & APOE PROFILE (BLOOD & CSF)	Sendout testing	Once
TAY-SACHS ENZYME CARRIER	Sendout testing	Once
TEA ALLERGEN	Sendout testing	Once
TECTA (DEAFNESS GENETIC TEST)	Sendout testing	Once
TERC GENE ANALYSIS	Sendout testing	Once
TESTOSTERONE, FREE & TOTAL - FEMALE/CHILD	Sendout testing	Once
TESTOSTERONE, TOTAL, PEDIATRIC	Sendout testing	Once
TETANUS ANTIBODY, IGG	Sendout testing	Once
TETRAHYDROBIOPTERIN & NEOPTERIN	Sendout testing	Once
TGFBR1 & TGFBR2	Sendout testing	Once
THIOCYANATE	Sendout testing	Once
THIOPURINE METHYLTRANSFERASE	Sendout testing	Once
THROMBOMODULIN (RENAL GENETIC TEST)	Sendout testing	Once
THYME ALLERGEN	Sendout testing	Once
THYROGLOBULIN, TUMOR MARKER	Sendout testing	Once
THYROID STIMULATING IMMUNOGLOBULIN	Sendout testing	Once
THYROXIN BINDING GLOBULIN	Sendout testing	Once
TIAGABINE (GABITRIL(R)) DRUG LEVEL	Sendout testing	Once
TIMOTHY (GRASS) ALLERGEN	Sendout testing	Once
TOLL-LIKE RECEPTOR FUNCTION	Sendout testing	Once
TOLUENE, WHOLE BLOOD	Sendout testing	Once
TOMATO FOOD ALLERGEN	Sendout testing	Once
TOPIRAMATE (TOPIR) DRUG LEVEL	Sendout testing	Once
TOXOCARA ANTIBODY	Sendout testing	Once
TOXOPLASMA ANTIBODY, IGG	Sendout testing	Once
TOXOPLASMA ANTIBODY, IGM	Sendout testing	Once
TOXOPLASMA GONDII BY PCR	Sendout testing	Once
TOXOPLASMA GONDII PCR, VITREOUS	Sendout testing	Once
TOXOPLASMOSIS BY PCR	Sendout testing	Once
TOXOPLASMOSIS PANEL, ADULTS	Sendout testing	Once
TRANSFERRIN	Sendout testing	Once
TRAZODONE DRUG LEVEL	Sendout testing	Once
TRICHINELLA ANTIBODY	Sendout testing	Once
TRICHODERMA VIRIDE ALLERGEN	Sendout testing	Once
TRICHOPHYTON RUBRUM ALLERGEN	Sendout testing	Once
TRICYCLIC MULTI-DRUG SCREEN	Sendout testing	Once
TRIIODOTHYRONINE, REVERSE	Sendout testing	Once
TROFILE CO-RECEPTOR TROPISM	Sendout testing	Once
TROUT (FRESHWATER) ALLERGEN	Sendout testing	Once
TRYPANOSOMA CRUZI ANTIBODY, IGG	Sendout testing	Once
TRYPSIN-LIKE IMMUNOREACTIVITY	Sendout testing	Once
TRYPTASE (ALPHA & BETA)	Sendout testing	Once
TRYPTASE, TOTAL	Sendout testing	Once
TSH RECEPTOR ANTIBODY	Sendout testing	Once
TUMOR NECROSIS FACTOR-ALPHA	Sendout testing	Once
TUNA ALLERGEN	Sendout testing	Once
TURKEY ALLERGEN	Sendout testing	Once
UBE3A ANALYSIS	Sendout testing	Once
UDP GLUCURONOSYLTRANSFERASE 1A1 (UGT1A1)	Sendout testing	Once
UNIPARENTAL DISOMY	Sendout testing	Once
VALPROIC ACID, FREE & TOTAL DRUG LEVEL	Sendout testing	Once
VANILLA ALLERGEN	Sendout testing	Once
VANILLYLMANDELIC ACID, 24HR URINE	Sendout testing	Once
VANILLYLMANDELIC ACID, RANDOM UR	Sendout testing	Once
VARICELLA-ZOSTER AB, IGM, CSF	Sendout testing	Once
VARICELLA-ZOSTER ANTIBODY, IGM	Sendout testing	Once
VARICELLA-ZOSTER PCR, CSF	Sendout testing	Once
VARICELLA-ZOSTER VIRUS DFA WITH REFLEX TO CULTURE	Sendout testing	Once
VARICELLA-ZOSTER VIRUS PCR, VITREOUS	Sendout testing	Once
VASCULAR ENDOTHELIAL GROWTH FACTOR	Sendout testing	Once
VASOACTIVE INTESTINAL POLYPEPTIDE	Sendout testing	Once
VELVET GRASS ALLERGEN	Sendout testing	Once
VENLAFAXINE DRUG LEVEL	Sendout testing	Once
VERY LONG CHAIN FATTY ACIDS + PHYTANIC ACIDS	Sendout testing	Once
VIRAL & CMV CULTURE	Sendout testing	Once
VIRAL & CMV CULTURE, URINE	Sendout testing	Once
VIRAL CULTURE, RECTAL SWAB OR STOOL	Sendout testing	Once
VITAMIN A	Sendout testing	Once
VITAMIN B1, WHOLE BLOOD	Sendout testing	Once
VITAMIN B12 DEFICIENCY PANEL	Sendout testing	Once
VITAMIN B12, BINDING CAPACITY	Sendout testing	Once
VITAMIN B2, PLASMA	Sendout testing	Once
VITAMIN B6, PLASMA	Sendout testing	Once
VITAMIN C	Sendout testing	Once
VITAMIN D (1,25 DIHYDROXY)	Sendout testing	Once
VITAMIN E, SERUM	Sendout testing	Once
VITAMIN K	Sendout testing	Once
VON HIPPEL-LINDEAU DNA	Sendout testing	Once
VON HIPPEL-LINDEAU GENE, DELETION DETECTION	Sendout testing	Once
VON HIPPEL-LINDEAU KNOWN MUTATION	Sendout testing	Once
VON WILLEBRAND MULTIMERIC	Sendout testing	Once
VORICONAZOLE ANTIFUNGAL DRUG LEVEL	Sendout testing	Once
VZV/HSV DFA WITH RELEX TO CULTURE	Sendout testing	Once
WALL PELLITORY ALLERGEN	Sendout testing	Once
WALNUT (FOOD) ALLERGEN	Sendout testing	Once
WALNUT, (TREE) ALLERGEN	Sendout testing	Once
WARFARIN DRUG LEVEL	Sendout testing	Once
WARFARIN SENSITIVITY	Sendout testing	Once
WEST NILE VIRUS NUCLEIC ACID-DONOR	Sendout testing	Once
WEST NILE VIRUS, IGM	Sendout testing	Once
WFS1 (DEAFNESS GENETIC TEST)	Sendout testing	Once
WHEAT (FOOD) ALLERGEN	Sendout testing	Once
WHEAT, CULTIVATED (GRASS) ALLERGEN	Sendout testing	Once
WHEY ALLERGEN	Sendout testing	Once
WHIPPLE'S DISEASE ASSOCIATED BACTERIA DNA	Sendout testing	Once
WHIPPLE'S DISEASE BLOOD PCR	Sendout testing	Once
WHITE BLOOD CELL CYSTINE	Sendout testing	Once
WILLOW (TREE) ALLERGEN	Sendout testing	Once
WILSON DISEASE MUTATION SCREEN	Sendout testing	Once
WORMWOOD (ANNUAL) ALLERGEN	Sendout testing	Once
Y CHROMOSOME MICRODELETION	Sendout testing	Once
YEAST (FOOD) ALLERGEN	Sendout testing	Once
YELLOW JACKET ALLERGEN	Sendout testing	Once
ZINC, BLOOD	Sendout testing	Once
ZIPRASIDONE (GEODON)	Sendout testing	Once per week
ZOLPIDEM	Sendout testing	Once
ZOLPIDEM SCREEN, URINE	Sendout testing	Once
ZONISAMIDE (ZONEGRAN) DRUG LEVEL	Sendout testing	Once per week

## Sheet: 1B-Send-Out Restrictions
Additional File 1B - Restrictions and Warning Prompts for Send-Out Testing
Name of test	Approval Needed	Turnaround Time Warning	High Price Warning?	Direct Bill Option?	Reflex Warning?	Genetic Counseling Warning?	Specific prompt?
ABL KINASE DOMAIN SEQUENCING	Pathology	1 week	Yes				Yes
ABL KINASE DOMAIN T315I MUTATION	Pathology	1 week	Yes				Yes
ACYCLOVIR SENSITIVITY	Pathology	2 weeks	Yes
ALPHA SUBUNIT, PITUITARY HORMONES	Pathology	1 week	Yes
ALPHA-GLOBIN GENE ANALYSIS	Pathology	2 weeks	Yes
ANTI-OPTIC ANTIBODIES BY WESTERN BLOT	Pathology	4 weeks	Yes
ANTI-RETINAL ANTIBODIES BY IHC	Pathology	4 weeks	Yes
ANTI-RETINAL ANTIBODIES BY WESTERN BLOT	Pathology	4 weeks	Yes
ARYLSULFATASE B	Pathology	4 weeks	Yes
ATAXIA TELANGIECTASIA	Pathology	1 week	Yes			Yes
BATTENS DISEASE SCREEN	Pathology	2 weeks	Yes
BCR-ABL QUANTITATION	Pathology	1 week	Yes
BERYLLIUM LYMPHO	Pathology	2 weeks	Yes
BRUGADA SYNDROME	Pathology	6 weeks	Yes			Yes
C3 COMPLEMENT (RENAL GENETIC TEST)	Pathology	3 months	Yes			Yes
CANAVAN DISEASE MUTATION	Pathology	1 week	Yes			Yes
CARNITINE PALMITOYLTRANSFERASE I OR II DEFICIENCY (CPTI/II)	Pathology	2 weeks	Yes			Yes
CATHARTIC LAXATIVES PROFILE QUALITATIVE, URINE	Pathology	1 week	Yes
CBFB/MYH 11	Pathology	1 week	Yes
CELIAC GENETIC HLA DQ2/DQ8	Pathology	1 week	Yes			Yes
CFHR5 FACTOR H RELATED 5 (RENAL GENETIC TEST)	Pathology	3 months	Yes			Yes
CHARCOT-MARIE-TOOTH (PMP22)	Pathology	4 weeks	Yes			Yes
CHARGE SYNDROME	Pathology	3 months	Yes			Yes
CHITOTRIOSIDASE (CHITO) FOR GAUCHER CLINICAL DRUG MONITORING	Pathology	1 week	Yes
CHRONIC URTICARIA (CU) INDEX	Pathology	1 week	Yes			Yes
CHRONIC URTICARIA (CU) INDEX PANEL	Pathology		No				Yes
CIRCULATING TUMOR CELLS, BREAST	Pathology		Yes
CIRCULATING TUMOR CELLS, COLON	Pathology		Yes
CIRCULATING TUMOR CELLS, PROSTATE	Pathology		Yes
C-KIT MUTATION ANALYSIS PLASMA BASED	Pathology	2 weeks	Yes
C-KIT MUTATION ANALYSIS, BONE MARROW	Pathology	2 weeks	Yes
C-KIT MUTATION ANALYSIS, OTHER	Pathology	2 weeks	Yes
CMT DISEASE 1B DNA	Pathology	3 weeks	Yes			Yes
COCH (DEAFNESS GENETIC TEST)	Pathology	3 months	Yes			Yes
COL1A1/2 GDNA DIRECT	Pathology	3 months	Yes			Yes
COMPLEMENT FACTOR H (RENAL GENETIC TEST)	Pathology	3 months	Yes			Yes
CONGENITAL ADRENAL HYPERPLASIA DNA	Pathology	2 weeks	Yes			Yes
CPVT	Pathology	6 weeks	Yes			Yes
CYSTIC FIBROSIS 900	Pathology	2 weeks	Yes			Yes
CYSTIC FIBROSIS AMPLIFIED	Pathology	4 weeks	Yes		Yes	Yes
CYTOCHROME P450 2C19 GENOTYPING	Pathology	1 week	Yes			Yes
CYTOCHROME P450 2D6 GENOTYPING	Pathology	1 week	Yes			Yes
CYTOKINE PANEL 12 BY MAFD	Pathology	1 week	Yes
DIHYDROPYRIMIDINE DEHYDRO -DPD	Pathology	2 weeks	Yes			Yes
DISACCHARIDASE DETERMINATION	Pathology		Yes
DUCHENNE MUSCULAR DYSTROPHY, SINGLE EXON	Pathology	6 weeks	Yes			Yes
DUCHENNE/BECKER MD, DELETION/DUPLICATION	Pathology	6 weeks	Yes			Yes
DUCHENNE/BECKER MD-SEQUENCING	Pathology	6 weeks	Yes			Yes
ELECTRON TRANSPORT CHAIN DEFICIENCY	Pathology	1 week	Yes
EPILEPSY SCREEN REFLEXIVE	Pathology	4 weeks	Yes		Yes	Yes
EWING'S SARCOMA	Pathology	1 week	Yes
EYA1 (DEAFNESS GENETIC TEST)	Pathology	3 months	Yes			Yes
FACTOR B (RENAL GENETIC TEST)	Pathology	3 months	Yes			Yes
FACTOR I (RENAL GENETIC TEST)	Pathology	3 months	Yes			Yes
FAMILIAL MUTATION TESTING	Pathology	3 months	Yes			Yes
FAMILIAL MUTATION, TARGETED SEQUENCING	Pathology	3 weeks	Yes			Yes
FAMILY SPECIFIC TEST	Pathology	6 weeks	Yes
FATTY ACID OXIDATION PROBE	Pathology	2 weeks	Yes
FBN1 DELETION/DUPLICATION BY PCR	Pathology	2 weeks	Yes			Yes
FBN1 MUTATION ANALYSIS	Pathology	2 weeks	Yes			Yes
FH AUTOANTIBODY DENSE DEPOSIT DISEASE	Pathology	4 weeks	Yes
FIBROSPECT II	Pathology	1 week	Yes
FIP1L1-PDGFRA (DEL(4Q12))	Pathology		Yes
FRIEDRICH'S ATAXIA, DNA TEST	Pathology	3 weeks	Yes			Yes
GALACTOSEMIA GENE ANALYSIS	Pathology	1 week	Yes			Yes
GALACTOSEMIA KNOWN MUTATION	Pathology	1 week	Yes			Yes
GANCICLOVIR SENSITIVITY	Pathology	2 weeks	Yes
GJB2 (DEAFNESS GENETIC TEST)	Pathology	2 months	Yes			Yes
HEMOGLOBIN ELECTROPHORESIS CASCADE	Pathology	2 weeks	Yes		Yes		Yes
HEMOLYTIC ANEMIA EVALUATION	Pathology	3 weeks	Yes
HEMOLYTIC UREMIC SYNDROME DENSE DEPOSIT	Pathology	4 weeks	Yes
HEPATITIS B GENOTYPE	Pathology	2 weeks	Yes
HEREDITARY HEMORRHAGIC TELANGIECTASIA DELETION/DUPLICATION	Pathology	2 weeks	Yes			Yes
HEREDITARY HEMORRHAGIC TELANGIECTASIA SEQUENCE, DELETION/DUPLICATION	Pathology	4 weeks	Yes			Yes
HEREDITARY HEMORRHAGIC TELANGIECTASIA SEQUENCING	Pathology	4 weeks	Yes			Yes
HIV PHENOTYPING & GENOTYPING	Infectious Disease	3 weeks	Yes
HIV-1 GENOTYPING	Infectious Disease	1 week	Yes
HIV-1 PROVIRAL DNA, QUAL. PCR	Infectious Disease	1 week	Yes				Yes
HIV-2 PROVIRAL DNA, QUAL. PCR	Infectious Disease	1 week	Yes				Yes
HLA ANTIBODY DETECTION	Pathology	1 week	Yes			Yes
HNPCC SCREEN	Pathology	2 weeks	Yes			Yes
HYPERKALEMIC PERIODIC PARALYSIS	Pathology	1 week	Yes			Yes
HYPERTROPHIC CARDIOMYOPATHY	Pathology	6 weeks	Yes			Yes
HYPOKALEMIC PERIODIC PARALYSIS	Pathology	1 week	Yes			Yes
HYPOPHOSPHATASIA	Pathology	1 week	Yes			Yes
IBD SEROLOGY 7	Pathology	1 week	Yes		Yes
IGVH MUTATION ANALYSIS, BLOOD	Pathology	2 weeks	Yes
IGVH MUTATION ANALYSIS, BONE MARROW	Pathology	2 weeks	Yes
INTERLEUKIN 28 B (IL28B) ASSOCIATED VARIENTS, 2SNP	Pathology	1 week	Yes
KCNQ4 (DEAFNESS GENETIC TEST)	Pathology	3 months	Yes			Yes
L1CAM X-LINKED HYDROCEPHALUS	Pathology	2 months	Yes			Yes
LEUKOCYTE LYSOMAL ENZYME SCREEN	Pathology	4 weeks	Yes
LONG QT SYNDROME	Pathology	6 weeks	Yes		Yes	Yes
MAPT KNOWN MUTATION	Pathology		Yes			Yes
MCAD DNA ANALYSIS	Pathology	2 weeks	Yes			Yes
MCP CD46 (RENAL GENETIC TEST)	Pathology	3 months	Yes			Yes
MEN2 KNOWN MUTATION	Pathology	1 week	Yes			Yes
MITO/MET ACGH DNA ANALYSIS	Pathology	3 weeks	Yes			Yes
MLH1/MSH2 MUTATION SCREEN	Pathology	1 week	Yes			Yes
MTRNR1	Pathology	3 months	Yes			Yes
MTTL1-A3243G MUTATION	Pathology	3 months	Yes			Yes
MTTS1-A7445G MUTATION	Pathology	3 months	Yes			Yes
MUCOPOLYSACCHARIDES, QUANTITATION, URINE	Pathology	2 weeks	Yes
MULTIPLE ENDOCRINE NEOPLASIA TYPE 2 MUTATION SCREEN (2A, 2B)	Pathology	1 week	Yes			Yes
MULTIPLE ENDOCRINE NEOPLASIA TYPE I	Pathology	4 weeks	Yes			Yes
MULTIPLEX LIGATION DEPENDENT PROBE (RENAL GENETIC TEST)	Pathology	3 months	Yes			Yes
MUSK ANTIBODY TEST	Neuro	2 weeks	Yes
MYOSITIS SPECIFIC ANTIBODY PROFILE	Neuro	2 weeks	Yes
NEISSERIA MENINGITIDIS IGG	Pathology	No	Yes
NEONATAL ALLOIMMUNE THROMBOCYTOPENIA	Pathology	2 weeks	Yes
NEUROFIBROMATOSIS TYPE I	Pathology	6 weeks	Yes			Yes
NEUROLOGY MYASTHENIA GRAVIS REFLEXIVE PANEL	Pathology		Yes		Yes
NIEMANN-PICK TYPE C, FIBRO	Pathology	3 weeks	Yes
NOROVIRUS GROUP 1/2 BY PCR	Pathology	1 week	Yes
NORRIE DISEASE DNA TEST	Pathology	2 weeks	Yes			Yes
OLIGOSACCHARIDES, URINE	Pathology		Yes
OTOF (DEAFNESS GENETIC TEST)	Pathology	3 months	Yes			Yes
PANCREATIC ELASTASE, FECAL	Pathology		Yes
PARANEOPLASTIC AUTOANTIBODY EVALUATION	Pathology	1 week	Yes		Yes
PARANEOPLASTIC AUTOANTIBODY, CSF	Pathology	1 week	Yes		Yes
PLATELET ANTIGEN GENOTYPING PANEL	Pathology	1 week	Yes
PML-RARA	Pathology	1 week	Yes
POU3F4 (DEAFNESS GENETIC TEST)	Pathology	3 months	Yes			Yes
PRIMARY CILIARY DYSKINESIA	Pathology	3 weeks	Yes			Yes
PROTEIN S ANTIGEN, TOTAL AND FREE	Pathology	1 week	Yes
PYRUVATE CARBOXYLASE (PC)	Pathology	3 weeks	Yes
PYRUVATE DEHYDROGENASE COMPLEX (PDC)	Pathology	3 weeks	Yes
PYRUVATE DEHYDROGENASE COMPLEX, BLOOD	Pathology	3 weeks	Yes
RBC ENZYME EVALUATION	Pathology	1 week	Yes
REDOX	Pathology	2 weeks	Yes
RELATED ATYPICAL RETT SYNDROME (STK9)	Pathology	6 weeks	Yes			Yes
RELATED ATYPICAL RETT SYNDROME (STK9) KNOWN MUTATION	Pathology	6 weeks	Yes			Yes
RETINOBLASTOMA	Pathology	4 weeks	Yes			Yes
RETINOBLASTOMA BILATERAL PROBAND	Pathology	4 weeks	Yes			Yes
RETINOBLASTOMA UNILATERAL PROBAND	Pathology	4 weeks	Yes			Yes
RETINOBLASTOMA UNILATERAL PROBAND WITH TUMOR	Pathology	4 weeks	Yes			Yes
RETT SYNDROME DELETION	Pathology	3 weeks	Yes			Yes
RETT SYNDROME SEQUENCING	Pathology	3 weeks	Yes			Yes
SCAD KNOWN MUTATION	Pathology	1 week	Yes			Yes
SCAD MUTATION SCREEN	Pathology	2 weeks	Yes			Yes
SEROTONIN RELEASE ASSAY	Pathology		Yes
SERUM INFLIXIMAB/HACA MEASUREMENT	Pathology	1 week	Yes	Yes
SEVERE CONGENITAL NEUTROPENIA	Pathology	6 weeks	Yes
SLC26A4 (DEAFNESS GENETIC TEST)	Pathology	3 months	Yes			Yes
SPINAL MUSCULAR ATROPHY, DNA TESTING	Pathology	2 weeks	Yes			Yes
SPINOBULBAR MUSCULAR ATROPHY	Pathology	2 weeks	Yes			Yes
TAU/AB42 & APOE PROFILE (BLOOD & CSF)	Pathology		Yes			Yes
TECTA (DEAFNESS GENETIC TEST)	Pathology	3 months	Yes			Yes
TERC GENE ANALYSIS	Pathology	4 weeks	Yes			Yes
TGFBR1 & TGFBR2	Pathology	1 week	Yes			Yes
THROMBOMODULIN (RENAL GENETIC TEST)	Pathology	3 months	Yes			Yes
TOLL-LIKE RECEPTOR FUNCTION	Pathology	2 weeks	Yes
TOXOPLASMOSIS PANEL, PREGNANCY	Pathology	1 week	Yes
TOXOPLASMOSIS PANEL, ADULTS	Pathology	1 week	Yes
TROFILE CO-RECEPTOR TROPISM	Pathology	2 weeks	Yes
TYSABRI ANTIBODIES	Pathology	1 week	Yes
UBE3A ANALYSIS	Pathology	6 weeks	Yes			Yes
UDP GLUCURONOSYLTRANSFERASE 1A1 (UGT1A1)	Pathology	1 week	Yes			Yes
UNIPARENTAL DISOMY	Pathology	2 weeks	Yes			Yes
URINARY MUCOPOLYSACCHARIDES	Pathology	1 week	Yes
VITAMIN B12 DEFICIENCY PANEL	Pathology	No	No		Yes
VITAMIN B2, BLOOD	Pathology	1 week	Yes
VON HIPPEL-LINDAU DELETION D	Pathology	2 weeks	Yes			Yes
VON HIPPEL-LINDEAU DNA	Pathology	2 weeks	Yes			Yes
VON HIPPEL-LINDEAU KNOWN MUTATION	Pathology	2 weeks	Yes			Yes
WARFARIN SENSITIVITY, 3 MUTATIONS	Pathology	1 week	Yes			Yes
WFS1 (DEAFNESS GENETIC TEST)	Pathology	3 months	Yes			Yes
WHITE BLOOD CELL CYSTINE	Pathology	2 weeks	Yes
WILSON DISEASE MUTATION SCREEN	Pathology	2 weeks	Yes			Yes
Y-CHROMOSOME MICRODELETION	Pathology	2 weeks	Yes			Yes
